# Supplementary material for: VaximmutorDB: A Web-Based Vaccine Immune Factor Database and Its Application for Understanding Vaccine-Induced Immune Mechanisms
Source: Front Immunol. 2021 Mar 12;12:639491. doi: 10.3389/fimmu.2021.639491 (PMC7994782; doi:10.3389/fimmu.2021.639491)
Supplement: Supplementary File 1 — Specific gene lists identified for four vaccine immune factor studies: FluMist (145 genes), FluMist (145 genes), Gaucher et al. (15) (620 genes), and Scherer et al. (14) (571 genes). [file Table_1.XLSX]

## Sheet: Flumist
ABCB1
ALCAM
ALDH1A1
ANXA2P2
APOBEC3F
APOBEC3G
ATP6V1B2
ATP6V1C1
C1QBP
C3AR1
C5AR1
CASP1
CCL3
CCL4
CCND3
CCR1
CCR2
CD163
CD2
CD244
CD36
CD55
CD86
CHST15
CIITA
CLEC12A
CNDP2
CRK
CSF1R
CSF2RA
CSF3
CTBP2
CX3CR1
CXCL1
CXCL8
CYBB
CYFIP1
DAPK1
DDX60
DPYSL2
EIF2S1
ETS2
FGL2
FLT3
FOS
GIMAP8
GPBAR1
GUSBP3
HCK
HSD17B4
HSPA1A
HSPD1
ICAM1
ICAM2
IFI16
IFNAR1
IFNGR1
IFRD1
IKBKB
IKZF1
IL10RB
IL13RA1
IL18R1
IL1B
IL4R
IL6R
IL6ST
IRAK1
IRAK3
IRF2
IRF5
IRF7
ISG20
ITGA4
IVNS1ABP
JAK2
JUN
KCNE3
KRAS
LILRB1
LPXN
MAP3K14
MAP3K5
MAP3K7
MAPK1
MAPK14
MAPKAPK2
MAVS
MNDA
MPEG1
MS4A6A
MS4A7
MSR1
MX1
MX2
MYOF
NAGA
NAGK
NEK7
NSUN5P2
OAS1
OAS2
OAS3
OSM
PIK3C3
PIK3CA
PIK3CG
PLXNB2
PSEN1
PTGS2
REL
RNASE2
RNASE6
RNF213
SAMD9L
SIRPA
SOCS3
SPTLC2
STAT1
STAT2
STAT6
TARP
TCF7L2
TFEC
TFRC
TGFB1
TGFBR2
TICAM1
TICAM2
TLR5
TLR6
TLR7
TLR8
TMEM63A
TNF
TNFAIP3
TNFSF10
TNFSF13
TNFSF13B
TRAF3IP3
VPS35
VPS45
VPS72
XAF1
ZKSCAN1

## Sheet: Fluarix
ABCB1
ANPEP
APOBEC3B
APOBEC3F
ATF6B
BCL2L1
C3AR1
CALHM6
CASP1
CAV1
CCR2
CD28
CD36
CD38
CDKN1C
CTBP2
CX3CR1
DDX58
EIF2S1
FKBP11
GIMAP8
GPBAR1
HSP90B1
HYOU1
IFI30
IFNAR1
IFNGR2
IGHA1
IGHD
IGHG1
IGHM
IGKC
IGL
IGLV1-44
IL10RB
IL6R
IL6ST
IRF2
ITGA4
ITM2C
KCNE3
KDELR2
LAIR1
MANF
MAPK1
MNDA
MOGS
MS4A7
MYDGF
NOD2
PDIA4
PDIA6
PECAM1
POU2AF1
POU2F2
PRDX4
PSEN1
PTPN6
RAB8A
RNASE2
RPN1
RPN2
RPS27
RRM2
SEC11C
SEC23B
SEC24D
SEC61A1
SPCS2
SPTLC2
SRPRA
SSR1
STAT4
TCF7L2
TLR5
TLR8
TNFRSF17
TNFSF13
TXNDC5
TYMP
TYMS
VPS35
XBP1
ZKSCAN1

## Sheet: Scherer
A2ML1
ABCB1
ABR
ACAA1
ACP5
ACVRL1
ADCY9
ADIPOR2
AKAP8L
AKIP1
AKR7A2
ALAS1
ALDH16A1
ALYREF
AMD1
AMZ2P1
ANXA2
AP3S1
APAF1
APEX2
APOBEC3A
APOBEC3B
APOD
APRT
AQP1
ARF5
ARFGAP1
ARHGAP1
ARHGAP27
ARHGAP4
ARL4C
ASB4
ATG3
ATP6V1G1
AVP
B4GALT3
BANP
BCL2L14
BCR
BET1L
BLVRA
BPIFB2
BRAT1
BTF3
C12orf57
C14orf2
C17orf62
C17orf70
C17orf85
C21orf33
CACNA2D2
CALCOCO1
CAV2
CBX7
CCDC88B
CCL25
CCL8
CCM2
CCNI
CCR5
CCT3
CCT4
CCT5
CCT7
CD177
CD244
CD3D
CD53
CD74
CD86
CDKN1C
CDX4
CEACAM7
CEBPA-AS1
CEBPB
CEP57
CHAT
CHCHD5
CHD5
CHFR
CHGA
CHMP1A
CHMP2B
CHMP5
CHST15
CHST2
CLPP
CLPTM1L
CMPK2
COL6A2
CORO1A
COX5A
CREG1
CSDC2
CSF1R
CST4
CTBP2
CTH
CTNNBIP1
CUTA
CX3CR1
CXXC5
CYP3A43
DAZAP2
DBP
DCBLD2
DDA1
DDX58
DEFB105A
DENND4B
DHX30
DNAJA1
DNAJC5
DOCK10
DPP7
DRAP1
DSTN
DUOXA2
DUSP11
DUSP15
DYNLT1
EBNA1BP2
EDARADD
EEF1A1P11
EEF1B2
EEF1D
EEF1G
EEF2
EGLN2
EGR4
EIF2AK2
EIF3F
EIF3FP2
EIF4A1
EIF4B
EIF4E
ENO1
ERH
ETV6
FAM160A2
FAM212A
FAM46A
FAM96A
FAR2
FBXL15
FBXW5
FCGR3A
FERMT2
FERMT3
FGF6
FGR
FKBP2
FLJ38379
FLNA
FOXC1
FOXN3
FOXO3
FPR2
GBP5
GDA
GJC1
GLRX
GMPR
GNAS
GNB2L1
GNPTG
GP1BA
GPR137C
GPR156
GPR78
GSTK1
GTF3C6
GTPBP6
GUK1
H2AFV
H3F3A
H3F3B
HADHA
HAND1
HCFC1
HCLS1
HCN3
HERC5
HERC6
HEXIM1
HIST1H3A
HIST1H3C
HIST1H3F
HIST1H3G
HIST1H3I
HIST1H3J
HIST3H3
HMGB1
HMGN2
HMOX1
HNRNPA3
HNRNPC
HS3ST4
HSBP1
HSH2D
HSPH1
HYPK
ICAM3
IFI27
IFI30
IFI44
IFI44L
IFI6
IFIT1
IFIT2
IFIT3
IFIT5
IFITM1
IFITM2
IFITM3
IFNA10
IFNA17
IGLV1-44
IGSF3
IL17A
IL1RN
IL24
IL2RG
INPPL1
IRGC
ISG15
ISG20
ITGA6
ITGAM
ITGB1BP3
JDP2
JUNB
JUND
KCNH2
KCNJ10
KDELR1
KIF1C
KIF22
KLF14
KLHL28
KLRB1
KPTN
KRT18
KRTCAP2
LAP3
LARP1
LARS2
LBX2-AS1
LCE1E
LDHB
LENG8
LGALS3BP
LIF
LILRB2
LIMD2
LMO2
LOC51145
LRP1
LRP5L
LRRC3B
LRRC45
LRRC4C
LRRC75A-AS1
LSM6
LTA4H
LTB
LY6E
LZTS1
MAD2L1BP
MAD2L2
MAFB
MAGEA3
MAL2
MAN2B2
MAP3K5
MAP7D1
MARCKS
MARK4
MAST1
MBD3
MBTPS1
MCM2
MCM7
MDH1
MEGF8
MKRN3
MN1
MNT
MPEG1
MRPL10
MRPL28
MS4A7
MT1G
MT1M
MT1X
MT2A
MTF1
MTMR14
MX1
MX2
MYO1G
NBN
NCLN
NCOA1
NDUFB8
NDUFV1
NEK7
NEUROG1
NEUROG3
NF1
NFKBIA
NHLH2
NISCH
NKG7
NME3
NMI
NMNAT3
NOTCH2
NOTCH3
NPEPL1
NPHP1
NRBF2
NRBP2
NUCKS1
OAS1
OAS2
OAS3
OASL
OR1Q1
OR4K17
OTOS
OTUD7A
P2RY10
P4HB
PAF1
PALM2-AKAP2
PARG
PARP12
PARP9
PCOLCE
PCSK1N
PDCD10
PDHA1
PDLIM2
PECAM1
PHF2
PIM3
PINLYP
PLAC8
PLAG1
PLEC
PLEK
PLIN1
PLSCR1
PMM2
PNRC1
POLM
PPAN
PPFIA4
PPP1R12C
PRB3
PREB
PRPF6
PRR13
PRRC2B
PSMA4
PSMA6
PSMB9
PSMC5
PSMD10
PSME1
PSME2
PSTPIP1
PTP4A1
PTP4A2
PTPN2
PYCR2
PYHIN1
QARS
RAB11FIP4
RABGAP1L
RABL2B
RABL6
RBM10
RBM38
RBX1
RDH13
RFPL3
RFWD2
RFWD3
RGL2
RGS14
RHO
RHOT2
RMI1
RMND5A
RPL10
RPL10A
RPL10L
RPL11
RPL13
RPL13AP5
RPL15
RPL18
RPL18A
RPL22
RPL22L1
RPL35A
RPL36
RPL37A
RPL39
RPL5
RPL6
RPL7A
RPL7AP66
RPL9
RPS10
RPS11
RPS13
RPS14
RPS15
RPS15A
RPS17
RPS2
RPS21
RPS27A
RPS27AP5
RPS3
RPS3A
RPS4X
RPS5
RPS6
RPS7
RPSA
RRM2
RTP4
RWDD3
S100A11
S100A5
SAMD9
SAMD9L
SARDH
SASH1
SBF2
SCAMP2
SCFD1
SCO2
SDC3
SDK2
SEC61A1
SEC61B
SERPINA1
SERPINB10
SERPING1
SESN2
SF3A2
SF3B1
SFI1
SGSH
SGTA
SHISA5
SIDT2
SIGLEC7
SIPA1
SKIV2L2
SLC13A5
SLC22A8
SLC23A3
SLC25A22
SLC25A6
SLC26A5
SLC2A4RG
SLC4A1
SLITRK2
SMAD6
SMARCC2
SNAI2
SNAI3
SNRNP200
SNRPE
SNRPG
SNX5
SOX9
SP110
SPATS2L
SPEF1
SPRY4
SPSB3
SRC
SRI
SRPX
SRSF1
SSR1
STAB2
STARD13
STAT6
STK11
STMN4
STRN4
STX4
SYNGR3
TAF6
TAGLN3
TAP1
TAS2R5
TBCA
TBX6
TCF25
TCF3
TCOF1
TDRD7
TFDP3
THRB
TMC6
TMEM106A
TMEM121
TMEM259
TMEM63A
TMPRSS11E
TNFAIP2
TNFAIP8
TNFSF10
TNFSF13B
TNK2
TNRC6C
TOMM7
TOP2B
TRABD
TRHDE
TRIM21
TRIM22
TRIM8
TRIP12
TRMT112
TSC22D4
TSPAN4
TSPAN9
TSSC4
TUBA3
TUFM
TXNDC15
TYR
TYROBP
UBA52
UBE2D3
UHMK1
USP18
VAV1
VPS28
VPS35
VRK2
VWA5B2
WDR18
WDR49
WFDC3
XAF1
YEATS2
YY1AP1
ZAP70
ZBTB20
ZBTB45
ZC3H11A
ZC3H4
ZCCHC2
ZCCHC8
ZFP36L2
ZHX3
ZNF24
ZNF423
ZNF681
ZSCAN10

## Sheet: Gaucher
ABCA1
ABCC5
ABHD5
ABI3
ABTB1
ACOT7
ACOT9
ACTA2
ACTG1
ADA
ADAR
ADIPOR1
ADM
ADRA2C
AIM2
ALAS2
ALDH3B1
ALKBH7
ALPL
ANAPC16
ANKDD1A
ANKFY1
ANKRD22
ANPEP
ANXA2
AP5B1
APMAP
APOBEC3A
APOBEC3F
APOL3
ARAP3
ARTN
ASCC2
ASCL2
ATF3
ATF5
ATM
BANK1
BATF2
BCL2L1
BCL6
BCR
BLVRA
BLVRB
BSG
BST2
BTF3
BTN3A1
C12orf57
C19orf10
C19orf66
C1orf85
C1QA
C1QB
C1QBP
C3AR1
C9orf91
CA1
CA4
CAMK1
CAMK1D
CAMP
CASP1
CASP5
CBX7
CCL8
CCNB2
CCR1
CD163
CD19
CD300C
CD36
CD38
CD46
CD68
CD74
CD79A
CD86
CDC14B
CDC20
CDC34
CDCA5
CDCA7
CDKN1A
CDKN1C
CEACAM1
CECR1
CECR6
CENPM
CHMP5
CLC
CLEC12A
CMPK1
CMTM2
CNDP2
COBLL1
COMMD6
COX7C
CPD
CPPED1
CREB5
CRELD2
CSF1R
CSF3R
CSRNP1
CST3
CTSL
CUL1
CX3CR1
CXCL10
CXCL11
CXCR4
CYBB
CYP27A1
CYP4F3
CYSLTR1
DCAF12
DCAF6
DDX3X
DDX58
DDX60
DEFA1
DEFA3
DEFA4
DHRS9
DHX58
DMTN
DNAJB2
DPM2
DPYSL2
DRAP1
DSC2
DUSP5
DYNLT1
EEF1A1
EEF1B2
EEF2
EIF2AK2
EIF2S3
EIF3F
EIF4B
ELANE
EMILIN2
EMR3
EPB41L3
EPB42
EPSTI1
ERGIC1
ETS2
EVI2A
FAM101B
FAM126B
FAM129A
FAM210B
FAM214A
FAM26F
FAM46A
FAM46C
FAM8A1
FAU
FAXDC2
FBL
FBXO6
FBXO7
FCER1A
FCER1G
FCGR3A
FCRL5
FCRLA
FFAR2
FIS1
FKBP11
FKBP8
FLVCR2
FOXO1
FRMD3
G1P2
GADD45B
GALM
GBP1
GBP2
GBP4
GBP5
GCH1
GIMAP8
GLDC
GLRX5
GLS
GMCL1
GMPR
GNA15
GNG10
GNG11
GNG7
GNGT2
GNLY
GORASP1
GPBAR1
GPR162
GPR183
GPR56
GRN
GSPT1
GUCD1
GUK1
GYPB
GYPC
GYPE
GZMA
GZMB
GZMK
HAGH
HAVCR2
HBD
HBG1
HBQ1
HBZ
HDC
HELZ2
HERC5
HERC6
HES4
HIST1H1C
HIST1H4C
HK3
HLA-A
HLA-DRB1
HLA-DRB4
HLA-DRB5
HMOX1
HSD17B11
HSH2D
HSP90B1
ICAM3
IDH2
IFI16
IFI27
IFI30
IFI35
IFI44
IFI44L
IFI6
IFIH1
IFIT1
IFIT2
IFIT3
IFIT5
IFITM1
IFITM3
IGF2BP2
IGJ
IL15
IL1R2
IL1RN
IL7R
IMPA2
IRF7
IRF9
IRS2
ISG15
ISG20
ITM2A
ITM2C
JUP
KBTBD7
KCNMB1
KIAA0125
KIAA0226L
KIAA0319L
KIR2DL3
KIR2DL4
KLHDC2
KLHL2
KLRB1
KRT1
KYNU
LAG3
LAMP3
LAP3
LCN2
LDHB
LDLR
LGALS3
LGALS3BP
LGALS9
LHFPL2
LILRB1
LINC00265
LINC00999
LMBRD1
LMO2
LOC440313
LRRC75A-AS1
LRRN3
LST1
LY6E
LY96
LYPD2
MAD2L1BP
MAFB
MAGED1
MANF
MARCH2
MARCKS
MARCO
MBNL3
MBP
MCM4
MED25
MEF2D
MGAM
MICB
MKRN1
MME
MMP9
MOV10
MPP1
MPZL1
MS4A3
MS4A7
MT1A
MT1F
MT2A
MTURN
MX1
MX2
MYADM
MYD88
MYL4
MYL6B
MYO1F
MYOF
MYOM2
MZB1
NAGA
NAGK
NAMPT
NAP1L1
NAPA
NARF
NCOA7
NEXN
NFXL1
NKX3-1
NLRP3
NME1
NMI
NOD2
NOL10
NPC2
NPL
NPRL3
NT5C3A
NTNG2
NUB1
NUSAP1
OAS1
OAS2
OAS3
OASL
OGFR
OR2T35
ORM1
OSBP2
OSBPL5
OTOF
P2RX1
P2RY13
PABPC1
PABPC4
PACS1
PANX2
PARP10
PARP12
PARP14
PARP9
PATL1
PCBP2
PCK2
PDIA4
PDZK1IP1
PFDN5
PGLYRP1
PHACTR2
PHF11
PHGDH
PHOSPHO1
PI3
PIK3AP1
PINK1
PIP4K2A
PITHD1
PLAC8
PLAGL2
PLEK2
PLSCR1
PLVAP
PML
POU2AF1
PPBP
PPIB
PPM1F
PPM1K
PRAM1
PRDX2
PRDX4
PRDX5
PRF1
PRKDC
PROK2
PSME1
PSME2
PTGDS
PTMA
PTOV1
PTPRC
PTTG1
PYGL
QPCT
RAB8A
RAP1GAP
RBCK1
RBM47
REC8
RGCC
RGL1
RGS12
RHBDF2
RIN2
RIPK3
RNASE2
RNF10
RNF11
RNF135
RNF213
RNF31
RNH1
ROPN1B
RPL10A
RPL11
RPL13
RPL13A
RPL14
RPL18
RPL22
RPL26
RPL27
RPL31
RPL35
RPL35A
RPL37A
RPL39
RPL4
RPL5
RPL7
RPL7A
RPL9
RPLP0
RPLP1
RPS10
RPS13
RPS14
RPS15A
RPS17
RPS18
RPS20
RPS23
RPS24
RPS25
RPS27A
RPS27L
RPS29
RPS3A
RPS4X
RPS4Y1
RPS5
RPS6
RPS6KA5
RPS8
RRAS
RSAD2
RTCB
RTP4
RUNDC3A
S100A12
S100P
SAMD4A
SAMD9L
SAT1
SCARB2
SCGB3A1
SCIMP
SCO2
SDF2L1
SEC11C
SELENBP1
SEPT4
SERF2
SERPINA13P
SERPING1
SERTAD1
SESN3
SGK1
SHISA5
SIDT2
SIGLEC10
SIGLEC5
SIL1
SLC25A37
SLC25A39
SLC27A3
SLC2A6
SLC31A2
SLC37A2
SLC38A5
SLC3A2
SLC4A1
SLC6A10P
SLC6A8
SLC7A5
SLFN12
SMCO4
SNCA
SNRPG
SNRPN
SNTB1
SNURF
SOCS1
SORT1
SP110
SP140
SPATS2L
SQRDL
SRBD1
SRC
SRM
SRRD
ST6GALNAC4
STAB1
STAT1
STAT2
STAT5B
STMN1
STMN3
STRADB
SUSD1
TAGLN
TAP2
TBC1D14
TBL1X
TCN2
TDRD7
TESC
TGM2
TGM3
TIAM2
TICAM1
TIMM10
TK1
TLR7
TMA7
TMCO3
TMEM123
TMEM140
TMEM158
TMEM62
TMOD1
TNFAIP6
TNFRSF13B
TNFRSF17
TNFSF10
TNFSF13B
TNNT1
TNS1
TNS3
TOMM7
TOPORS
TOR1B
TP53INP2
TPT1
TRAFD1
TRIM21
TRIM22
TRIM26
TRIM38
TRIM5
TRIM58
TSPAN5
TTC21A
TTC38
TTYH3
TUBG1
TXNDC11
TXNDC12
TXNDC5
TYMP
TYMS
UBA7
UBE2C
UBE2H
UBE2L6
UBE2S
UBXN6
UHRF1
UNC93B1
USP10
VAMP5
VNN1
VNN2
VWCE
WARS
WLS
XAF1
XBP1
ZBP1
ZC3HAV1
ZFYVE26
ZNF217
ZNF281
ZNFX1
