# Supplementary material for: VaximmutorDB: A Web-Based Vaccine Immune Factor Database and Its Application for Understanding Vaccine-Induced Immune Mechanisms
Source: Front Immunol. 2021 Mar 12;12:639491. doi: 10.3389/fimmu.2021.639491 (PMC7994782; doi:10.3389/fimmu.2021.639491)
Supplement: Supplementary File 2 — Significantly regulated Reactome pathways enriched by Flumist-induced vaximmutors, Fluarix-induced vaximmutors, and the shared pathways by both Flumist- and Fluraix-induced vaximmutors. [file Table_2.XLSX]

## Sheet: Flumist
ReactomePathway	RatioOfProteinInPathway	NumberOfProteinInPathway	ProteinFromGeneSet	P-value	FDR	HitGenes
activated TAK1 mediates p38 MAPK activation	0.0017	19	4	7.6393e-05	0.00095655	MAP3K7,MAPKAPK2,IRAK1,MAPK14
Activation of IRF3/IRF7 mediated by TBK1/IKK epsilon	0.0016	17	3	0.0010538	0.0073763	TICAM2,TICAM1,IRF7
Activation of the AP-1 family of transcription factors	0.0009	10	4	6.3488e-06	0.00010158	JUN,FOS,MAPK1,MAPK14
Antiviral mechanism by IFN-stimulated genes	0.0078	85	6	0.00048488	0.0038979	OAS1,OAS2,OAS3,STAT1,MX2,MX1
C-type lectin receptors (CLRs)	0.0132	144	6	0.0066491	0.0332	ICAM2,MAP3K7,MAP3K14,IKBKB,IL1B,KRAS
Caspase activation via Death Receptors in the presence of ligand	0.0017	18	3	0.0012405	0.0086834	TNFSF10,TICAM2,TICAM1
Caspase activation via extrinsic apoptotic signalling pathway	0.0026	28	4	0.00033275	0.0029947	TNFSF10,TICAM2,DAPK1,TICAM1
CD28 co-stimulation	0.003	33	3	0.0067482	0.0337	CD86,MAP3K14,PIK3CA
CD28 dependent PI3K/Akt signaling	0.002	22	3	0.0021906	0.0131	CD86,MAP3K14,PIK3CA
Cellular responses to stress	0.0509	553	13	0.0114	0.0457	ETS2,MAP3K5,CYBB,MAPKAPK2,ATP6V1C1,JUN,EIF2S1,CXCL8,FOS,ATP6V1B2,MAPK1,MAPK14,HSPA1A
Cellular Senescence	0.0154	167	8	0.00074322	0.0059457	ETS2,MAP3K5,MAPKAPK2,JUN,CXCL8,FOS,MAPK1,MAPK14
Chemokine receptors bind chemokines	0.0052	57	7	5.0618e-06	9.1112e-05	CCR1,CXCL8,CXCL1,CCR2,CX3CR1,CCL4,CCL3
Class A/1 (Rhodopsin-like receptors)	0.0306	333	10	0.0052829	0.0264	C3AR1,C5AR1,CCR1,CXCL8,CXCL1,CCR2,GPBAR1,CX3CR1,CCL4,CCL3
Cross-presentation of particulate exogenous antigens (phagosomes)	0.0007	8	2	0.0039521	0.0237	CYBB,CD36
Cytokine Signaling in Immune system	0.0781	849	60	1.1102e-16	3.0975e-14	CD86,CSF3,TNF,ICAM1,IL6R,MAP3K7,IL13RA1,IL4R,MAPKAPK2,IL6ST,IFNAR1,CSF1R,CSF2RA,SOCS3,IRAK1,CCR1,JUN,TGFB1,TNFSF13,ISG20,XAF1,MAP3K14,CIITA,CXCL8,FLT3,CXCL1,TNFSF13B,IKBKB,CASP1,CD36,JAK2,CCR2,IFNGR1,IRAK3,FOS,HCK,OAS1,PIK3CA,OAS2,OAS3,IL1B,IRF2,IRF7,IRF5,PIK3C3,CRK,PTGS2,CCL4,CCL3,MAPK1,STAT6,STAT1,IL10RB,STAT2,MX2,MX1,OSM,MAPK14,KRAS,IL18R1
Cytosolic sensors of pathogen-associated DNA	0.0058	63	5	0.00086185	0.0068948	TICAM1,IKBKB,IRF7,IFI16,STAT6
DDX58/IFIH1-mediated induction of interferon-alpha/beta	0.0071	77	4	0.0124	0.0496	MAVS,TNFAIP3,IKBKB,IRF7
Death Receptor Signalling	0.0132	144	7	0.0014654	0.0103	TNF,TNFSF10,MAP3K7,PSEN1,IRAK1,TNFAIP3,IKBKB
Downstream signal transduction	0.0027	29	5	2.4283e-05	0.00036425	PIK3CA,CRK,STAT6,STAT1,KRAS
Erythropoietin activates Phosphoinositide-3-kinase (PI3K)	0.0011	12	3	0.00038644	0.003478	PIK3CG,JAK2,PIK3CA
Erythropoietin activates RAS	0.0013	14	2	0.0116	0.0463	JAK2,KRAS
Estrogen-stimulated signaling through PRKCZ	0.0006	6	2	0.0022566	0.0135	MAPK1,KRAS
Extra-nuclear estrogen signaling	0.0068	74	4	0.0108	0.0434	FOS,PIK3CA,MAPK1,KRAS
Fc epsilon receptor (FCERI) signaling	0.0193	210	7	0.0111	0.0444	MAP3K7,JUN,IKBKB,FOS,PIK3CA,MAPK1,KRAS
FLT3 Signaling	0.0242	263	8	0.0114	0.0455	CSF2RA,FLT3,JAK2,HCK,PIK3CA,PIK3C3,MAPK1,KRAS
Growth hormone receptor signaling	0.0022	24	4	0.00018607	0.0020468	SOCS3,JAK2,MAPK1,STAT1
IGF1R signaling cascade	0.0049	53	4	0.0034287	0.0206	FLT3,PIK3CA,PIK3C3,KRAS
IKK complex recruitment mediated by RIP1	0.0021	23	3	0.0024824	0.0149	TICAM2,TICAM1,IKBKB
IL-6-type cytokine receptor ligand interactions	0.0016	17	3	0.0010538	0.0073763	IL6ST,JAK2,OSM
Innate Immune System	0.1049	1140	48	2.2204e-16	4.13e-14	CYFIP1,ICAM2,C3AR1,SIRPA,MAP3K7,TICAM2,RNASE6,CYBB,TICAM1,RNASE2,MAPKAPK2,TMEM63A,C5AR1,PSEN1,IRAK1,ATP6V1C1,JUN,MAVS,MAP3K14,TNFAIP3,CXCL1,IKBKB,CASP1,CD36,CCR2,IRAK3,FOS,HCK,PIK3CA,IL1B,IRF7,ATP6V1B2,TLR8,TLR7,PIK3C3,TLR6,TLR5,CRK,CLEC12A,FGL2,IFI16,MAPK1,STAT6,CD55,MAPK14,MNDA,KRAS,HSPA1A
Insulin receptor signalling cascade	0.005	54	5	0.00043274	0.0038947	FLT3,PIK3CA,PIK3C3,MAPK1,KRAS
Interferon alpha/beta signaling	0.0063	69	14	1.0925e-13	1.2126e-11	IFNAR1,SOCS3,ISG20,XAF1,OAS1,OAS2,OAS3,IRF2,IRF7,IRF5,STAT1,STAT2,MX2,MX1
Interferon gamma signaling	0.0086	93	12	1.1078e-09	4.3204e-08	ICAM1,SOCS3,CIITA,JAK2,IFNGR1,OAS1,OAS2,OAS3,IRF2,IRF7,IRF5,STAT1
Interferon Signaling	0.0188	204	18	2.9449e-11	1.8258e-09	ICAM1,IFNAR1,SOCS3,ISG20,XAF1,CIITA,JAK2,IFNGR1,OAS1,OAS2,OAS3,IRF2,IRF7,IRF5,STAT1,STAT2,MX2,MX1
Interleukin receptor SHC signaling	0.0025	27	3	0.0038845	0.0233	CSF2RA,JAK2,PIK3CA
Interleukin-1 family signaling	0.0128	139	7	0.0011992	0.0083944	MAP3K7,IRAK1,IKBKB,CASP1,IRAK3,IL1B,IL18R1
Interleukin-1 processing	0.0007	8	2	0.0039521	0.0237	CASP1,IL1B
Interleukin-1 signaling	0.0094	102	5	0.0067394	0.0337	MAP3K7,IRAK1,IKBKB,IRAK3,IL1B
Interleukin-10 signaling	0.0043	47	13	1.7986e-14	2.5e-12	CD86,CSF3,TNF,ICAM1,CCR1,CXCL8,CXCL1,CCR2,IL1B,PTGS2,CCL4,CCL3,IL10RB
Interleukin-17 signaling	0.0065	71	8	1.9762e-06	3.7548e-05	MAP3K7,MAPKAPK2,IRAK1,JUN,IKBKB,FOS,MAPK1,MAPK14
Interleukin-2 family signaling	0.004	44	4	0.0017624	0.0123	CSF2RA,JAK2,PIK3CA,STAT1
Interleukin-20 family signaling	0.0024	26	5	1.4458e-05	0.00021687	SOCS3,JAK2,STAT1,IL10RB,STAT2
Interleukin-27 signaling	0.001	11	3	0.00030016	0.0029947	IL6ST,JAK2,STAT1
Interleukin-3, Interleukin-5 and GM-CSF signaling	0.004	44	5	0.00017025	0.002043	CSF2RA,JAK2,HCK,PIK3CA,CRK
Interleukin-35 Signalling	0.0011	12	3	0.00038644	0.003478	IL6ST,JAK2,STAT1
Interleukin-4 and Interleukin-13 signaling	0.0103	112	16	3.4783e-13	2.7479e-11	TNF,ICAM1,IL6R,IL13RA1,IL4R,SOCS3,TGFB1,CXCL8,CD36,JAK2,FOS,IL1B,PTGS2,STAT6,STAT1,OSM
Interleukin-6 family signaling	0.0022	24	6	4.3373e-07	1.041e-05	IL6R,IL6ST,SOCS3,JAK2,STAT1,OSM
Interleukin-6 signaling	0.001	11	5	2.2486e-07	5.6216e-06	IL6R,IL6ST,SOCS3,JAK2,STAT1
IRAK1 recruits IKK complex	0.0009	10	2	0.0060834	0.0304	IRAK1,IKBKB
IRAK1 recruits IKK complex upon TLR7/8 or 9 stimulation	0.0009	10	2	0.0060834	0.0304	IRAK1,IKBKB
IRAK2 mediated activation of TAK1 complex upon TLR7/8 or 9 stimulation	0.0014	15	3	0.00073608	0.0058886	MAP3K7,TICAM2,TICAM1
IRS-mediated signalling	0.0044	48	4	0.00241	0.0145	FLT3,PIK3CA,PIK3C3,KRAS
IRS-related events triggered by IGF1R	0.0048	52	4	0.0032051	0.0192	FLT3,PIK3CA,PIK3C3,KRAS
MAP kinase activation	0.0058	63	8	8.1966e-07	1.6393e-05	MAP3K7,MAPKAPK2,IRAK1,JUN,IKBKB,FOS,MAPK1,MAPK14
MAPK family signaling cascades	0.0271	295	9	0.0072775	0.0364	CCND3,IL6R,IL6ST,CSF2RA,JUN,FLT3,JAK2,MAPK1,KRAS
MAPK targets/ Nuclear events mediated by MAP kinases	0.0029	31	5	3.328e-05	0.00046592	MAPKAPK2,JUN,FOS,MAPK1,MAPK14
MAPK1 (ERK2) activation	0.0008	9	4	4.2026e-06	7.5647e-05	IL6R,IL6ST,JAK2,MAPK1
MAPK3 (ERK1) activation	0.0009	10	3	0.00022741	0.0022741	IL6R,IL6ST,JAK2
MyD88 cascade initiated on plasma membrane	0.0078	85	9	7.3879e-07	1.5515e-05	MAP3K7,MAPKAPK2,IRAK1,JUN,IKBKB,FOS,TLR5,MAPK1,MAPK14
MyD88 dependent cascade initiated on endosome	0.0084	91	13	6.3444e-11	3.1722e-09	MAP3K7,TICAM2,TICAM1,MAPKAPK2,IRAK1,JUN,IKBKB,FOS,IRF7,TLR8,TLR7,MAPK1,MAPK14
MyD88-independent TLR4 cascade	0.0089	97	11	2.082e-08	5.6213e-07	MAP3K7,TICAM2,TICAM1,MAPKAPK2,IRAK1,JUN,IKBKB,FOS,IRF7,MAPK1,MAPK14
MyD88:MAL(TIRAP) cascade initiated on plasma membrane	0.0088	96	11	1.8756e-08	5.6213e-07	MAP3K7,MAPKAPK2,IRAK1,JUN,IKBKB,CD36,IRAK3,FOS,TLR6,MAPK1,MAPK14
Neutrophil degranulation	0.0441	479	18	1.0152e-05	0.00016243	CYFIP1,C3AR1,SIRPA,TICAM2,CYBB,RNASE2,TMEM63A,C5AR1,PSEN1,CXCL1,CD36,CLEC12A,FGL2,MAPK1,CD55,MAPK14,MNDA,HSPA1A
NF-kB activation through FADD/RIP-1 pathway mediated by caspase-8 and -10	0.0011	12	2	0.0086302	0.0402	MAVS,IKBKB
NF-kB is activated and signals survival	0.0012	13	2	0.0101	0.0402	IRAK1,IKBKB
NOD1/2 Signaling Pathway	0.0029	31	6	1.8867e-06	3.5847e-05	MAP3K7,IRAK1,TNFAIP3,IKBKB,CASP1,MAPK14
Nuclear Events (kinase and transcription factor activation)	0.0023	25	3	0.0031353	0.0188	MAPKAPK2,MAPK1,MAPK14
Nucleotide-binding domain, leucine rich repeat containing receptor (NLR) signaling pathways	0.005	54	6	4.2527e-05	0.00055285	MAP3K7,IRAK1,TNFAIP3,IKBKB,CASP1,MAPK14
OAS antiviral response	0.0009	10	3	0.00022741	0.0022741	OAS1,OAS2,OAS3
Other interleukin signaling	0.0022	24	3	0.0027971	0.0168	CSF3,CSF1R,IL10RB
Oxidative Stress Induced Senescence	0.0087	95	6	0.0008614	0.0068912	MAP3K5,MAPKAPK2,JUN,FOS,MAPK1,MAPK14
p38MAPK events	0.0012	13	3	0.00048724	0.0038979	MAPKAPK2,MAPK14,KRAS
p75NTR recruits signalling complexes	0.0012	13	2	0.0101	0.0402	IRAK1,IKBKB
Peptide ligand-binding receptors	0.0182	198	9	0.00050614	0.0040491	C3AR1,C5AR1,CCR1,CXCL8,CXCL1,CCR2,CX3CR1,CCL4,CCL3
Prolonged ERK activation events	0.0013	14	2	0.0116	0.0463	CRK,MAPK1
PTK6 Regulates RHO GTPases, RAS GTPase and MAP kinases	0.0013	14	2	0.0116	0.0463	CRK,KRAS
RAF-independent MAPK1/3 activation	0.0021	23	4	0.00015834	0.0019	IL6R,IL6ST,JAK2,MAPK1
Regulation of IFNA signaling	0.0023	25	4	0.00021715	0.0021715	IFNAR1,SOCS3,STAT1,STAT2
Regulation of IFNG signaling	0.0013	14	4	2.3539e-05	0.00035309	SOCS3,JAK2,IFNGR1,STAT1
Regulation of signaling by CBL	0.0017	18	3	0.0012405	0.0086834	HCK,PIK3CA,CRK
Regulation of TNFR1 signaling	0.0033	36	3	0.0085463	0.0402	TNF,TNFAIP3,IKBKB
Repression of WNT target genes	0.0013	14	2	0.0116	0.0463	CTBP2,TCF7L2
RHO GTPases Activate NADPH Oxidases	0.0022	24	4	0.00018607	0.0020468	CYBB,PIK3C3,MAPK1,MAPK14
ROS and RNS production in phagocytes	0.0033	36	3	0.0085463	0.0402	CYBB,ATP6V1C1,ATP6V1B2
RUNX3 regulates p14-ARF	0.0009	10	2	0.0060834	0.0304	TGFB1,KRAS
Signaling by Erythropoietin	0.0023	25	4	0.00021715	0.0021715	PIK3CG,JAK2,PIK3CA,KRAS
Signaling by FGFR3	0.0037	40	3	0.0113	0.0454	PIK3CA,MAPK1,KRAS
Signaling by FGFR4	0.0038	41	3	0.0121	0.0485	PIK3CA,MAPK1,KRAS
Signaling by Insulin receptor	0.0072	78	7	3.7298e-05	0.00052217	ATP6V1C1,FLT3,PIK3CA,ATP6V1B2,PIK3C3,MAPK1,KRAS
Signaling by Interleukins	0.0416	452	41	1.1102e-16	3.0975e-14	CD86,CSF3,TNF,ICAM1,IL6R,MAP3K7,IL13RA1,IL4R,MAPKAPK2,IL6ST,CSF1R,CSF2RA,SOCS3,IRAK1,CCR1,JUN,TGFB1,CXCL8,CXCL1,IKBKB,CASP1,CD36,JAK2,CCR2,IRAK3,FOS,HCK,PIK3CA,IL1B,CRK,PTGS2,CCL4,CCL3,MAPK1,STAT6,STAT1,IL10RB,STAT2,OSM,MAPK14,IL18R1
Signaling by Leptin	0.001	11	2	0.0073061	0.0365	SOCS3,JAK2
Signaling by NTRK1 (TRKA)	0.0074	80	6	0.00035303	0.0031773	MAPKAPK2,PIK3CA,CRK,MAPK1,MAPK14,KRAS
Signaling by NTRKs	0.0093	101	6	0.0011767	0.008237	MAPKAPK2,PIK3CA,CRK,MAPK1,MAPK14,KRAS
Signaling by PDGF	0.0049	53	5	0.00039773	0.0035796	PIK3CA,CRK,STAT6,STAT1,KRAS
Signaling by Receptor Tyrosine Kinases	0.0422	459	16	7.9713e-05	0.00095655	CYFIP1,CYBB,MAPKAPK2,PSEN1,ATP6V1C1,FLT3,JAK2,PIK3CA,ATP6V1B2,PIK3C3,CRK,MAPK1,STAT6,STAT1,MAPK14,KRAS
Signaling by SCF-KIT	0.004	43	4	0.0016218	0.0114	JAK2,PIK3CA,STAT1,KRAS
Signaling by Type 1 Insulin-like Growth Factor 1 Receptor (IGF1R)	0.005	54	4	0.0036627	0.022	FLT3,PIK3CA,PIK3C3,KRAS
Signaling by VEGF	0.0095	103	7	0.00020632	0.0021715	CYFIP1,CYBB,MAPKAPK2,PIK3CA,CRK,MAPK14,KRAS
Signalling to ERKs	0.0031	34	5	5.1388e-05	0.00066804	MAPKAPK2,CRK,MAPK1,MAPK14,KRAS
Signalling to RAS	0.0018	20	3	0.0016735	0.0117	MAPKAPK2,MAPK14,KRAS
TAK1 activates NFkB by phosphorylation and activation of IKKs complex	0.0026	28	3	0.0042965	0.0248	MAP3K7,IRAK1,IKBKB
TICAM1-dependent activation of IRF3/IRF7	0.0011	12	2	0.0086302	0.0402	TICAM1,IRF7
TICAM1,TRAF6-dependent induction of TAK1 complex	0.001	11	2	0.0073061	0.0365	MAP3K7,TICAM1
TNF signaling	0.0042	46	4	0.0020688	0.0124	TNF,MAP3K7,TNFAIP3,IKBKB
TNFR1-induced NFkappaB signaling pathway	0.0024	26	4	0.0002518	0.002518	TNF,MAP3K7,TNFAIP3,IKBKB
TNFR1-induced proapoptotic signaling	0.0013	14	2	0.0116	0.0463	TNF,TNFAIP3
Toll Like Receptor 10 (TLR10) Cascade	0.0078	85	9	7.3879e-07	1.5515e-05	MAP3K7,MAPKAPK2,IRAK1,JUN,IKBKB,FOS,TLR5,MAPK1,MAPK14
Toll Like Receptor 2 (TLR2) Cascade	0.0088	96	11	1.8756e-08	5.6213e-07	MAP3K7,MAPKAPK2,IRAK1,JUN,IKBKB,CD36,IRAK3,FOS,TLR6,MAPK1,MAPK14
Toll Like Receptor 3 (TLR3) Cascade	0.0086	93	10	1.5226e-07	3.9588e-06	MAP3K7,TICAM1,MAPKAPK2,IRAK1,JUN,IKBKB,FOS,IRF7,MAPK1,MAPK14
Toll Like Receptor 4 (TLR4) Cascade	0.0116	126	14	2.902e-10	1.3349e-08	MAP3K7,TICAM2,TICAM1,MAPKAPK2,IRAK1,JUN,IKBKB,CD36,IRAK3,FOS,IRF7,TLR6,MAPK1,MAPK14
Toll Like Receptor 5 (TLR5) Cascade	0.0078	85	9	7.3879e-07	1.5515e-05	MAP3K7,MAPKAPK2,IRAK1,JUN,IKBKB,FOS,TLR5,MAPK1,MAPK14
Toll Like Receptor 7/8 (TLR7/8) Cascade	0.0084	91	13	6.3444e-11	3.1722e-09	MAP3K7,TICAM2,TICAM1,MAPKAPK2,IRAK1,JUN,IKBKB,FOS,IRF7,TLR8,TLR7,MAPK1,MAPK14
Toll Like Receptor 9 (TLR9) Cascade	0.0087	95	14	7.4906e-12	5.1685e-10	MAP3K7,TICAM2,TICAM1,MAPKAPK2,IRAK1,JUN,IKBKB,FOS,IRF7,TLR8,TLR7,PIK3C3,MAPK1,MAPK14
Toll Like Receptor TLR1:TLR2 Cascade	0.0088	96	11	1.8756e-08	5.6213e-07	MAP3K7,MAPKAPK2,IRAK1,JUN,IKBKB,CD36,IRAK3,FOS,TLR6,MAPK1,MAPK14
Toll Like Receptor TLR6:TLR2 Cascade	0.0088	96	11	1.8756e-08	5.6213e-07	MAP3K7,MAPKAPK2,IRAK1,JUN,IKBKB,CD36,IRAK3,FOS,TLR6,MAPK1,MAPK14
Toll-like Receptor Cascades	0.0141	153	18	2.6845e-13	2.4966e-11	MAP3K7,TICAM2,TICAM1,MAPKAPK2,IRAK1,JUN,IKBKB,CD36,IRAK3,FOS,IRF7,TLR8,TLR7,PIK3C3,TLR6,TLR5,MAPK1,MAPK14
TRAF3-dependent IRF activation pathway	0.0013	14	2	0.0116	0.0463	MAVS,IRF7
TRAF6 mediated induction of NFkB and MAP kinases upon TLR7/8 or 9 activation	0.0083	90	12	7.6932e-10	3.2311e-08	MAP3K7,TICAM2,TICAM1,MAPKAPK2,IRAK1,JUN,IKBKB,FOS,TLR8,TLR7,MAPK1,MAPK14
TRAF6 mediated IRF7 activation in TLR7/8 or 9 signaling	0.0009	10	4	6.3488e-06	0.00010158	IRAK1,IRF7,TLR8,TLR7
TRAF6-mediated induction of TAK1 complex within TLR4 complex	0.0015	16	3	0.00088589	0.0070872	MAP3K7,TICAM2,TICAM1
Trafficking and processing of endosomal TLR	0.0012	13	2	0.0101	0.0402	TLR8,TLR7
Transferrin endocytosis and recycling	0.0029	31	3	0.0056875	0.0284	TFRC,ATP6V1C1,ATP6V1B2
TRIF-mediated programmed cell death	0.0008	9	2	0.0049646	0.0248	TICAM2,TICAM1
TRIF(TICAM1)-mediated TLR4 signaling	0.0089	97	11	2.082e-08	5.6213e-07	MAP3K7,TICAM2,TICAM1,MAPKAPK2,IRAK1,JUN,IKBKB,FOS,IRF7,MAPK1,MAPK14
VEGFA-VEGFR2 Pathway	0.0087	95	7	0.00012632	0.0015158	CYFIP1,CYBB,MAPKAPK2,PIK3CA,CRK,MAPK14,KRAS
Note: Shared pathways are highlighted in yellow and listed in the "Shared_Pathways" sheet.

## Sheet: Fluarix
ReactomePathway	RatioOfProteinInPathway	NumberOfProteinInPathway	ProteinFromGeneSet	P-value	FDR	HitGenes
Antigen activates B Cell Receptor (BCR) leading to generation of second messengers	0.0087	95	5	0.00046738	0.0121	IGHM,IGHD,IGKC,IGLV1-44,PTPN6
ATF6 (ATF6-alpha) activates chaperone genes	0.0009	10	2	0.0021292	0.0383	HSP90B1,XBP1
ATF6 (ATF6-alpha) activates chaperones	0.0011	12	2	0.0030396	0.0426	HSP90B1,XBP1
Binding and Uptake of Ligands by Scavenger Receptors	0.0112	122	6	0.00017877	0.0058993	CD36,HSP90B1,IGKC,IGLV1-44,IGHA1,HYOU1
CD22 mediated BCR regulation	0.0064	70	5	0.00011555	0.0045065	IGHM,IGHD,IGKC,IGLV1-44,PTPN6
Cell surface interactions at the vascular wall	0.0212	231	8	0.00016345	0.0058841	IGHM,ITGA4,PECAM1,IGKC,IGLV1-44,IGHA1,CAV1,PTPN6
Cytokine Signaling in Immune system	0.0781	849	20	5.2106e-07	0.00010317	IFI30,IGHG1,CASP1,CD36,IL6R,CCR2,DDX58,IFNGR2,IRF2,IL6ST,IFNAR1,NOD2,HSP90B1,STAT4,MAPK1,TNFRSF17,IL10RB,TNFSF13,PTPN6,BCL2L1
Incretin synthesis, secretion, and inactivation	0.0021	23	3	0.00052728	0.0121	SEC11C,TCF7L2,SPCS2
Innate Immune System	0.1049	1140	23	8.7656e-07	0.00011571	IGHG1,ANPEP,CASP1,C3AR1,CD36,CCR2,DDX58,RNASE2,PECAM1,TLR8,TLR5,NOD2,PSEN1,HSP90B1,PRDX4,IGKC,IGLV1-44,MAPK1,LAIR1,TXNDC5,MNDA,PTPN6,BCL2L1
Interferon gamma signaling	0.0086	93	4	0.0036471	0.0474	IFI30,IFNGR2,IRF2,PTPN6
Interferon Signaling	0.0188	204	6	0.0025414	0.0426	IFI30,DDX58,IFNGR2,IRF2,IFNAR1,PTPN6
Interleukin-35 Signalling	0.0011	12	2	0.0030396	0.0426	IL6ST,STAT4
Interleukin-4 and Interleukin-13 signaling	0.0103	112	5	0.00097495	0.0195	IGHG1,CD36,IL6R,HSP90B1,BCL2L1
Interleukin-6 signaling	0.001	11	2	0.0025652	0.0426	IL6R,IL6ST
IRE1alpha activates chaperones	0.005	54	6	1.9231e-06	0.00012692	MYDGF,PDIA6,SSR1,XBP1,SRPRA,HYOU1
MAPK1 (ERK2) activation	0.0008	9	3	3.3793e-05	0.0016559	IL6R,IL6ST,MAPK1
MAPK3 (ERK1) activation	0.0009	10	2	0.0021292	0.0383	IL6R,IL6ST
Neutrophil degranulation	0.0441	479	12	7.9927e-05	0.0035168	ANPEP,C3AR1,CD36,RNASE2,PECAM1,PSEN1,PRDX4,MAPK1,LAIR1,TXNDC5,MNDA,PTPN6
PECAM1 interactions	0.0011	12	2	0.0030396	0.0426	PECAM1,PTPN6
Peptide hormone metabolism	0.0081	88	4	0.0029979	0.0426	ANPEP,SEC11C,TCF7L2,SPCS2
RAF-independent MAPK1/3 activation	0.0021	23	3	0.00052728	0.0121	IL6R,IL6ST,MAPK1
Regulation of IFNG signaling	0.0013	14	2	0.0041016	0.0492	IFNGR2,PTPN6
Repression of WNT target genes	0.0013	14	2	0.0041016	0.0492	CTBP2,TCF7L2
Signaling by Interleukins	0.0416	452	13	9.1653e-06	0.00051326	IGHG1,CASP1,CD36,IL6R,CCR2,IL6ST,NOD2,HSP90B1,STAT4,MAPK1,IL10RB,PTPN6,BCL2L1
SRP-dependent cotranslational protein targeting to membrane	0.0109	119	8	1.4716e-06	0.00012242	SEC61A1,RPN2,RPN1,SSR1,SEC11C,SPCS2,RPS27,SRPRA
Synthesis, secretion, and inactivation of Glucagon-like Peptide-1 (GLP-1)	0.0018	20	3	0.00035172	0.0098483	SEC11C,TCF7L2,SPCS2
Synthesis, secretion, and inactivation of Glucose-dependent Insulinotropic Polypeptide (GIP)	0.0012	13	2	0.003552	0.0462	SEC11C,SPCS2
Toll-like Receptor Cascades	0.0141	153	6	0.00059094	0.013	CD36,TLR8,TLR5,NOD2,HSP90B1,MAPK1
Trafficking and processing of endosomal TLR	0.0012	13	2	0.003552	0.0462	TLR8,HSP90B1
Translation	0.0279	303	9	0.00019675	0.0059025	SEC61A1,RPN2,RPN1,SSR1,SEC11C,EIF2S1,SPCS2,RPS27,SRPRA
Unfolded Protein Response (UPR)	0.0089	97	8	3.2243e-07	0.00010317	MYDGF,PDIA6,HSP90B1,SSR1,XBP1,EIF2S1,SRPRA,HYOU1
XBP1(S) activates chaperone genes	0.0048	52	6	1.5497e-06	0.00012242	MYDGF,PDIA6,SSR1,XBP1,SRPRA,HYOU1
Note: Shared pathways are highlighted in yellow and listed in the "Shared_Pathways" sheet.

## Sheet: Shared_Pathways
Reactome Pathway shared between Flumist and Fluarix
Cytokine Signaling in Immune system
Innate Immune System
Interferon Signaling
Interferon gamma signaling
Interleukin-35 Signalling
Interleukin-4 and Interleukin-13 signaling
Interleukin-6 signaling
MAPK1 (ERK2) activation
MAPK3 (ERK1) activation
Neutrophil degranulation
RAF-independent MAPK1/3 activation
Regulation of IFNG signaling
Repression of WNT target genes
Signaling by Interleukins
Toll-like Receptor Cascades
Trafficking and processing of endosomal TLR
