# Supplementary material for: VaximmutorDB: A Web-Based Vaccine Immune Factor Database and Its Application for Understanding Vaccine-Induced Immune Mechanisms
Source: Front Immunol. 2021 Mar 12;12:639491. doi: 10.3389/fimmu.2021.639491 (PMC7994782; doi:10.3389/fimmu.2021.639491)
Supplement: Supplementary File 3 — Significantly regulated Reactome pathways enriched by vaximmutors found in Gaucher et al. (15) (620 genes), Scherer et al. (14) (571 genes), and shared by both studies. [file Table_3.XLSX]

## Sheet: Scherer
ReactomePathway	RatioOfProteinInPathway	NumberOfProteinInPathway	ProteinFromGeneSet	P-value	FDR	HitGenes
ABC-family proteins mediated transport	0.0095	103	10	0.0033674	0.0269	PSME1,PSME2,UBA52,ABCB1,PSMA6,PSMA4,RPS27A,PSMB9,PSMC5,PSMD10
Activation of APC/C and APC/C:Cdc20 mediated degradation of mitotic proteins	0.007	76	9	0.0014439	0.013	PSME1,PSME2,UBA52,PSMA6,PSMA4,RPS27A,PSMB9,PSMC5,PSMD10
Activation of NF-kappaB in B cells	0.0062	67	10	0.00013338	0.0021011	PSME1,PSME2,UBA52,PSMA6,PSMA4,RPS27A,PSMB9,PSMC5,PSMD10,NFKBIA
Activation of the mRNA upon binding of the cap-binding complex and eIFs, and subsequent binding to 43S	0.0056	61	21	9.1038e-15	3.6415e-13	RPS15A,RPS3,RPS2,RPS27A,RPS7,RPS5,RPS6,RPSA,EIF4E,EIF4B,EIF3F,EIF4A1,RPS15,RPS14,RPS17,RPS11,RPS10,RPS13,RPS21,RPS4X,RPS3A
Antigen processing-Cross presentation	0.0094	102	13	6.7744e-05	0.0012871	PSME1,PSME2,UBA52,PSMA6,PSMA4,STX4,RPS27A,PSMB9,PSMC5,TAP1,SEC61B,PSMD10,SEC61A1
Antiviral mechanism by IFN-stimulated genes	0.0078	85	17	1.1219e-08	3.4779e-07	UBA52,EIF2AK2,FLNA,RPS27A,EIF4E,EIF4A1,IFIT1,HERC5,ISG15,OASL,DDX58,OAS1,OAS2,OAS3,USP18,MX2,MX1
APC:Cdc20 mediated degradation of cell cycle proteins prior to satisfation of the cell cycle checkpoint	0.0067	73	9	0.0010979	0.0098811	PSME1,PSME2,UBA52,PSMA6,PSMA4,RPS27A,PSMB9,PSMC5,PSMD10
APC/C-mediated degradation of cell cycle proteins	0.0079	86	9	0.0032728	0.0262	PSME1,PSME2,UBA52,PSMA6,PSMA4,RPS27A,PSMB9,PSMC5,PSMD10
APC/C:Cdc20 mediated degradation of mitotic proteins	0.0069	75	9	0.00132	0.0119	PSME1,PSME2,UBA52,PSMA6,PSMA4,RPS27A,PSMB9,PSMC5,PSMD10
APC/C:Cdc20 mediated degradation of Securin	0.0062	67	9	0.00060578	0.0061824	PSME1,PSME2,UBA52,PSMA6,PSMA4,RPS27A,PSMB9,PSMC5,PSMD10
APC/C:Cdh1 mediated degradation of Cdc20 and other APC/C:Cdh1 targeted proteins in late mitosis/early G1	0.0066	72	9	0.00099878	0.0090442	PSME1,PSME2,UBA52,PSMA6,PSMA4,RPS27A,PSMB9,PSMC5,PSMD10
Assembly of the pre-replicative complex	0.0063	68	11	3.0537e-05	0.00067181	PSME1,PSME2,UBA52,PSMA6,PSMA4,RPS27A,PSMB9,PSMC5,MCM7,MCM2,PSMD10
Asymmetric localization of PCP proteins	0.0059	64	9	0.00043835	0.0048218	PSME1,PSME2,UBA52,PSMA6,PSMA4,RPS27A,PSMB9,PSMC5,PSMD10
AUF1 (hnRNP D0) binds and destabilizes mRNA	0.0051	55	9	0.00014634	0.0021016	PSME1,PSME2,UBA52,PSMA6,PSMA4,RPS27A,PSMB9,PSMC5,PSMD10
Autodegradation of Cdh1 by Cdh1:APC/C	0.0058	63	9	0.00039185	0.0043831	PSME1,PSME2,UBA52,PSMA6,PSMA4,RPS27A,PSMB9,PSMC5,PSMD10
Autodegradation of the E3 ubiquitin ligase COP1	0.0048	52	10	1.6583e-05	0.00042441	PSME1,PSME2,UBA52,PSMA6,PSMA4,RPS27A,PSMB9,PSMC5,RFWD2,PSMD10
Axon guidance	0.0493	536	47	5.4496e-09	1.7439e-07	RPL5,RPL9,RPL6,RPL36,RPL39,RPL22,PSME1,PSME2,UBA52,PSMA6,PSMA4,RPL10,RPL11,RPS15A,RPS3,RPL13,RPL15,RPS2,RPS27A,RPL18,PSMB9,PSMC5,RPL22L1,RPL10L,RPL10A,RPS7,RPS5,RPS6,RPSA,RBX1,RPL7A,RPL37A,SRC,RPL35A,RPS15,RPS14,RPS17,RPL18A,RPS11,RPS10,RPS13,RPS21,TYROBP,PSMD10,RPS4X,RPS3A,COL6A2
C-type lectin receptors (CLRs)	0.0132	144	12	0.0046786	0.0353	PSME1,PSME2,UBA52,PSMA6,PSMA4,RPS27A,PSMB9,PSMC5,SRC,ICAM3,PSMD10,NFKBIA
Cap-dependent Translation Initiation	0.0114	124	40	1.1102e-16	5.5511e-15	RPL5,RPL9,RPL6,RPL36,RPL39,RPL22,UBA52,RPL10,RPL11,RPS15A,RPS3,RPL13,RPL15,RPS2,RPS27A,RPL18,RPL22L1,RPL10L,RPL10A,RPS7,RPS5,RPS6,RPSA,RPL7A,RPL37A,EIF4E,EIF4B,RPL35A,EIF3F,EIF4A1,RPS15,RPS14,RPS17,RPL18A,RPS11,RPS10,RPS13,RPS21,RPS4X,RPS3A
Cdc20:Phospho-APC/C mediated degradation of Cyclin A	0.0066	72	9	0.00099878	0.0090442	PSME1,PSME2,UBA52,PSMA6,PSMA4,RPS27A,PSMB9,PSMC5,PSMD10
CDK-mediated phosphorylation and removal of Cdc6	0.0066	72	9	0.00099878	0.0090442	PSME1,PSME2,UBA52,PSMA6,PSMA4,RPS27A,PSMB9,PSMC5,PSMD10
CDT1 association with the CDC6:ORC:origin complex	0.0054	59	9	0.00024446	0.003178	PSME1,PSME2,UBA52,PSMA6,PSMA4,RPS27A,PSMB9,PSMC5,PSMD10
Cellular response to hypoxia	0.0069	75	12	1.4928e-05	0.00040305	PSME1,PSME2,UBA52,PSMA6,PSMA4,RPS27A,EGLN2,PSMB9,PSMC5,UBE2D3,RBX1,PSMD10
Cellular responses to stress	0.0509	553	59	1.5321e-14	5.6688e-13	RPL5,RPL9,RPL6,RPL36,RPL39,RPL22,PSME1,PSME2,UBA52,HSPH1,HSBP1,PSMA6,PSMA4,RPL10,RPL11,RPS15A,RPS3,RPL13,RPL15,RPS2,RPS27A,RPL18,EGLN2,PSMB9,PSMC5,RPL22L1,UBE2D3,RPL10L,RPL10A,SESN2,NBN,MAP3K5,RPS7,RPS5,RPS6,RPSA,RBX1,RPL7A,RPL37A,CEBPB,RPL35A,DNAJA1,TNRC6C,P4HB,RPS15,RPS14,RPS17,RPL18A,RPS11,RPS10,RPS13,ATP6V1G1,RPS21,KPTN,PSMD10,RPS4X,H2AFV,RPS3A,HIST3H3
CLEC7A (Dectin-1) signaling	0.0092	100	11	0.00081142	0.0081142	PSME1,PSME2,UBA52,PSMA6,PSMA4,RPS27A,PSMB9,PSMC5,SRC,PSMD10,NFKBIA
Cross-presentation of soluble exogenous antigens (endosomes)	0.0046	50	7	0.0019101	0.0164	PSME1,PSME2,PSMA6,PSMA4,PSMB9,PSMC5,PSMD10
Cyclin A:Cdk2-associated events at S phase entry	0.0078	85	9	0.0030336	0.0243	PSME1,PSME2,UBA52,PSMA6,PSMA4,RPS27A,PSMB9,PSMC5,PSMD10
Cyclin E associated events during G1/S transition	0.0076	83	9	0.0025967	0.0208	PSME1,PSME2,UBA52,PSMA6,PSMA4,RPS27A,PSMB9,PSMC5,PSMD10
Cytokine Signaling in Immune system	0.0781	849	69	2.2471e-11	7.4154e-10	JUNB,GBP5,PSME1,PSME2,UBA52,HMOX1,EIF2AK2,TRIM8,EDARADD,ANXA2,PSMA6,PSMA4,FLNA,STAT6,STX4,RPS27A,PSMB9,PSMC5,FGF6,IFNA17,RBX1,IFNA10,CSF1R,FOXO3,NF1,XAF1,ITGAM,TNFSF13B,SRC,IL2RG,EIF4E,P4HB,PTPN2,IFITM3,EIF4A1,IFITM1,IL1RN,IFITM2,IFIT1,IFI30,IFIT3,IFIT2,HERC5,MT2A,TRIM21,TRIM22,IFI27,LIF,IL24,CCR5,VAV1,IFI6,IL17A,CD86,INPPL1,PSMD10,ISG15,ISG20,NFKBIA,HMGB1,OASL,DDX58,OAS1,OAS2,OAS3,LTB,USP18,MX2,…
DDX58/IFIH1-mediated induction of interferon-alpha/beta	0.0071	77	10	0.00039761	0.0043831	UBA52,RPS27A,UBE2D3,IFNA17,IFNA10,HERC5,ISG15,NFKBIA,HMGB1,DDX58
Dectin-1 mediated noncanonical NF-kB signaling	0.0057	62	9	0.0003495	0.004194	PSME1,PSME2,UBA52,PSMA6,PSMA4,RPS27A,PSMB9,PSMC5,PSMD10
Degradation of AXIN	0.0051	55	9	0.00014634	0.0021016	PSME1,PSME2,UBA52,PSMA6,PSMA4,RPS27A,PSMB9,PSMC5,PSMD10
Degradation of beta-catenin by the destruction complex	0.0078	85	11	0.00021301	0.0028731	PSME1,PSME2,UBA52,CTBP2,PSMA6,PSMA4,RPS27A,PSMB9,PSMC5,RBX1,PSMD10
Degradation of DVL	0.0052	57	10	3.5744e-05	0.00075062	PSME1,PSME2,UBA52,PSMA6,PSMA4,RPS27A,PSMB9,PSMC5,RBX1,PSMD10
Degradation of GLI1 by the proteasome	0.0055	60	10	5.4563e-05	0.0010913	PSME1,PSME2,UBA52,PSMA6,PSMA4,RPS27A,PSMB9,PSMC5,RBX1,PSMD10
Degradation of GLI2 by the proteasome	0.0055	60	10	5.4563e-05	0.0010913	PSME1,PSME2,UBA52,PSMA6,PSMA4,RPS27A,PSMB9,PSMC5,RBX1,PSMD10
DNA Replication Pre-Initiation	0.0078	85	11	0.00021301	0.0028731	PSME1,PSME2,UBA52,PSMA6,PSMA4,RPS27A,PSMB9,PSMC5,MCM7,MCM2,PSMD10
Downregulation of ERBB4 signaling	0.0008	9	3	0.0038758	0.031	UBA52,RPS27A,SRC
Downstream signaling events of B Cell Receptor (BCR)	0.0075	81	10	0.00058559	0.0061824	PSME1,PSME2,UBA52,PSMA6,PSMA4,RPS27A,PSMB9,PSMC5,PSMD10,NFKBIA
Downstream TCR signaling	0.0096	104	11	0.0011081	0.0099732	PSME1,PSME2,UBA52,PSMA6,PSMA4,RPS27A,PSMB9,PSMC5,CD3D,PSMD10,NFKBIA
Endosomal Sorting Complex Required For Transport (ESCRT)	0.0029	31	5	0.0046551	0.0353	UBA52,VPS28,RPS27A,CHMP2B,CHMP5
ER-Phagosome pathway	0.0079	86	13	1.1997e-05	0.00032393	PSME1,PSME2,UBA52,PSMA6,PSMA4,STX4,RPS27A,PSMB9,PSMC5,TAP1,SEC61B,PSMD10,SEC61A1
Eukaryotic Translation Elongation	0.0091	99	40	1.1102e-16	5.5511e-15	RPL5,RPL9,RPL6,RPL36,RPL39,RPL22,UBA52,RPL10,RPL11,RPS15A,RPS3,RPL13,RPL15,RPS2,RPS27A,RPL18,RPL22L1,RPL10L,RPL10A,RPS7,RPS5,RPS6,RPSA,EEF2,RPL7A,RPL37A,RPL35A,RPS15,RPS14,RPS17,RPL18A,RPS11,RPS10,RPS13,RPS21,EEF1B2,RPS4X,RPS3A,EEF1G,EEF1D
Eukaryotic Translation Initiation	0.0114	124	40	1.1102e-16	5.5511e-15	RPL5,RPL9,RPL6,RPL36,RPL39,RPL22,UBA52,RPL10,RPL11,RPS15A,RPS3,RPL13,RPL15,RPS2,RPS27A,RPL18,RPL22L1,RPL10L,RPL10A,RPS7,RPS5,RPS6,RPSA,RPL7A,RPL37A,EIF4E,EIF4B,RPL35A,EIF3F,EIF4A1,RPS15,RPS14,RPS17,RPL18A,RPS11,RPS10,RPS13,RPS21,RPS4X,RPS3A
Eukaryotic Translation Termination	0.009	98	37	1.1102e-16	5.5511e-15	RPL5,RPL9,RPL6,RPL36,RPL39,RPL22,UBA52,TRMT112,RPL10,RPL11,RPS15A,RPS3,RPL13,RPL15,RPS2,RPS27A,RPL18,RPL22L1,RPL10L,RPL10A,RPS7,RPS5,RPS6,RPSA,RPL7A,RPL37A,RPL35A,RPS15,RPS14,RPS17,RPL18A,RPS11,RPS10,RPS13,RPS21,RPS4X,RPS3A
FBXL7 down-regulates AURKA during mitotic entry and in early mitosis	0.0051	55	10	2.6555e-05	0.00061076	PSME1,PSME2,UBA52,PSMA6,PSMA4,RPS27A,PSMB9,PSMC5,RBX1,PSMD10
Folding of actin by CCT/TriC	0.0009	10	4	0.00043375	0.0047713	CCT3,CCT7,CCT5,CCT4
Formation of a pool of free 40S subunits	0.0098	106	37	1.1102e-16	5.5511e-15	RPL5,RPL9,RPL6,RPL36,RPL39,RPL22,UBA52,RPL10,RPL11,RPS15A,RPS3,RPL13,RPL15,RPS2,RPS27A,RPL18,RPL22L1,RPL10L,RPL10A,RPS7,RPS5,RPS6,RPSA,RPL7A,RPL37A,RPL35A,EIF3F,RPS15,RPS14,RPS17,RPL18A,RPS11,RPS10,RPS13,RPS21,RPS4X,RPS3A
Formation of the ternary complex, and subsequently, the 43S complex	0.0049	53	18	9.4513e-13	3.2135e-11	RPS15A,RPS3,RPS2,RPS27A,RPS7,RPS5,RPS6,RPSA,EIF3F,RPS15,RPS14,RPS17,RPS11,RPS10,RPS13,RPS21,RPS4X,RPS3A
G1/S DNA Damage Checkpoints	0.0063	68	10	0.00015012	0.0021016	PSME1,PSME2,UBA52,PSMA6,PSMA4,RPS27A,PSMB9,PSMC5,RFWD2,PSMD10
G1/S Transition	0.0121	131	12	0.0022192	0.0178	PSME1,PSME2,UBA52,PSMA6,PSMA4,RPS27A,PSMB9,PSMC5,MCM7,MCM2,PSMD10,RRM2
G2/M Checkpoints	0.0139	151	14	0.00088214	0.0088214	PSME1,PSME2,UBA52,RMI1,PSMA6,PSMA4,RPS27A,PSMB9,PSMC5,NBN,MCM7,MCM2,PSMD10,HIST3H3
GLI3 is processed to GLI3R by the proteasome	0.0055	60	10	5.4563e-05	0.0010913	PSME1,PSME2,UBA52,PSMA6,PSMA4,RPS27A,PSMB9,PSMC5,RBX1,PSMD10
GP1b-IX-V activation signalling	0.0009	10	3	0.0051847	0.0363	FLNA,SRC,GP1BA
GTP hydrolysis and joining of the 60S ribosomal subunit	0.0108	117	40	1.1102e-16	5.5511e-15	RPL5,RPL9,RPL6,RPL36,RPL39,RPL22,UBA52,RPL10,RPL11,RPS15A,RPS3,RPL13,RPL15,RPS2,RPS27A,RPL18,RPL22L1,RPL10L,RPL10A,RPS7,RPS5,RPS6,RPSA,RPL7A,RPL37A,EIF4E,EIF4B,RPL35A,EIF3F,EIF4A1,RPS15,RPS14,RPS17,RPL18A,RPS11,RPS10,RPS13,RPS21,RPS4X,RPS3A
Hedgehog 'off' state	0.0092	100	12	0.00022101	0.0028731	ADCY9,PSME1,PSME2,UBA52,PSMA6,PSMA4,RPS27A,PSMB9,PSMC5,RBX1,PSMD10,GNAS
Hedgehog 'on' state	0.0079	86	10	0.00091845	0.0090442	PSME1,PSME2,UBA52,PSMA6,PSMA4,RPS27A,PSMB9,PSMC5,RBX1,PSMD10
Hedgehog ligand biogenesis	0.006	65	10	0.00010458	0.0017779	PSME1,PSME2,UBA52,PSMA6,PSMA4,RPS27A,PSMB9,PSMC5,P4HB,PSMD10
Interferon alpha/beta signaling	0.0063	69	20	8.8585e-13	3.1005e-11	IFNA17,IFNA10,XAF1,IFITM3,IFITM1,IFITM2,IFIT1,IFIT3,IFIT2,IFI27,IFI6,ISG15,ISG20,OASL,OAS1,OAS2,OAS3,USP18,MX2,MX1
Interferon gamma signaling	0.0086	93	11	0.00045053	0.0049558	GBP5,TRIM8,PTPN2,IFI30,MT2A,TRIM21,TRIM22,OASL,OAS1,OAS2,OAS3
Interferon Signaling	0.0188	204	35	1.4211e-14	5.4001e-13	GBP5,UBA52,EIF2AK2,TRIM8,FLNA,RPS27A,IFNA17,IFNA10,XAF1,EIF4E,PTPN2,IFITM3,EIF4A1,IFITM1,IFITM2,IFIT1,IFI30,IFIT3,IFIT2,HERC5,MT2A,TRIM21,TRIM22,IFI27,IFI6,ISG15,ISG20,OASL,DDX58,OAS1,OAS2,OAS3,USP18,MX2,MX1
Interleukin-1 family signaling	0.0128	139	14	0.00039846	0.0043831	PSME1,PSME2,UBA52,PSMA6,PSMA4,RPS27A,PSMB9,PSMC5,RBX1,PTPN2,IL1RN,PSMD10,NFKBIA,HMGB1
Interleukin-1 signaling	0.0094	102	13	6.7744e-05	0.0012871	PSME1,PSME2,UBA52,PSMA6,PSMA4,RPS27A,PSMB9,PSMC5,RBX1,IL1RN,PSMD10,NFKBIA,HMGB1
ISG15 antiviral mechanism	0.007	76	12	1.6976e-05	0.00042441	UBA52,EIF2AK2,RPS27A,EIF4E,EIF4A1,IFIT1,HERC5,ISG15,DDX58,USP18,MX2,MX1
L13a-mediated translational silencing of Ceruloplasmin expression	0.0107	116	40	1.1102e-16	5.5511e-15	RPL5,RPL9,RPL6,RPL36,RPL39,RPL22,UBA52,RPL10,RPL11,RPS15A,RPS3,RPL13,RPL15,RPS2,RPS27A,RPL18,RPL22L1,RPL10L,RPL10A,RPS7,RPS5,RPS6,RPSA,RPL7A,RPL37A,EIF4E,EIF4B,RPL35A,EIF3F,EIF4A1,RPS15,RPS14,RPS17,RPL18A,RPS11,RPS10,RPS13,RPS21,RPS4X,RPS3A
Major pathway of rRNA processing in the nucleolus and cytosol	0.0174	189	38	1.1102e-16	5.5511e-15	RPL5,RPL9,RPL6,RPL36,RPL39,RPL22,UBA52,RPL10,RPL11,RPS15A,RPS3,RPL13,RPL15,RPS2,RPS27A,RPL18,WDR18,RPL22L1,RPL10L,RPL10A,RPS7,RPS5,RPS6,RPSA,EBNA1BP2,RPL7A,RPL37A,RPL35A,RPS15,RPS14,RPS17,RPL18A,RPS11,RPS10,RPS13,RPS21,RPS4X,RPS3A
MAPK6/MAPK4 signaling	0.0086	94	11	0.00049179	0.0054097	PSME1,PSME2,UBA52,PSMA6,PSMA4,RPS27A,PSMB9,PSMC5,FOXO3,TNRC6C,PSMD10
Metabolism of amino acids and derivatives	0.0347	377	50	5.5511e-16	2.609e-14	RPL5,RPL9,RPL6,RPL36,RPL39,RPL22,PSME1,PSME2,UBA52,QARS,PSMA6,PSMA4,RPL10,RPL11,RPS15A,RPS3,RPL13,RPL15,RPS2,RPS27A,RPL18,PSMB9,PSMC5,RPL22L1,RPL10L,RPL10A,RPS7,RPS5,RPS6,RPSA,AMD1,RPL7A,RPL37A,RPL35A,CTH,RPS15,RPS14,RPS17,RPL18A,RPS11,RPS10,RPS13,PYCR2,TYR,RPS21,PSMD10,PDHA1,RPS4X,RPS3A,SARDH
Metabolism of polyamines	0.0054	59	8	0.0011343	0.0102	PSME1,PSME2,PSMA6,PSMA4,PSMB9,PSMC5,AMD1,PSMD10
Metallothioneins bind metals	0.001	11	4	0.00061824	0.0061824	MT1M,MT1X,MT2A,MT1G
Mitotic G1 phase and G1/S transition	0.0137	149	14	0.00077774	0.0077774	PSME1,PSME2,UBA52,CDKN1C,PSMA6,PSMA4,RPS27A,PSMB9,PSMC5,MCM7,MCM2,SRC,PSMD10,RRM2
Neddylation	0.0216	235	17	0.0036099	0.0289	PSME1,PSME2,UBA52,DDA1,PSMA6,PSMA4,RPS27A,PSMB9,SPSB3,PSMC5,RFWD2,UBE2D3,FBXW5,RBX1,FBXL15,PSMD10,ASB4
Negative regulation of NOTCH4 signaling	0.005	54	10	2.2777e-05	0.00056942	PSME1,PSME2,UBA52,PSMA6,PSMA4,RPS27A,PSMB9,PSMC5,RBX1,PSMD10
Negative regulators of DDX58/IFIH1 signaling	0.0031	34	6	0.0012689	0.0114	UBA52,RPS27A,UBE2D3,HERC5,ISG15,DDX58
NIK-->noncanonical NF-kB signaling	0.0054	59	9	0.00024446	0.003178	PSME1,PSME2,UBA52,PSMA6,PSMA4,RPS27A,PSMB9,PSMC5,PSMD10
Nonsense Mediated Decay (NMD) enhanced by the Exon Junction Complex (EJC)	0.011	120	36	1.1102e-16	5.5511e-15	RPL5,RPL9,RPL6,RPL36,RPL39,RPL22,UBA52,RPL10,RPL11,RPS15A,RPS3,RPL13,RPL15,RPS2,RPS27A,RPL18,RPL22L1,RPL10L,RPL10A,RPS7,RPS5,RPS6,RPSA,RPL7A,RPL37A,RPL35A,RPS15,RPS14,RPS17,RPL18A,RPS11,RPS10,RPS13,RPS21,RPS4X,RPS3A
Nonsense Mediated Decay (NMD) independent of the Exon Junction Complex (EJC)	0.0092	100	36	1.1102e-16	5.5511e-15	RPL5,RPL9,RPL6,RPL36,RPL39,RPL22,UBA52,RPL10,RPL11,RPS15A,RPS3,RPL13,RPL15,RPS2,RPS27A,RPL18,RPL22L1,RPL10L,RPL10A,RPS7,RPS5,RPS6,RPSA,RPL7A,RPL37A,RPL35A,RPS15,RPS14,RPS17,RPL18A,RPS11,RPS10,RPS13,RPS21,RPS4X,RPS3A
Nonsense-Mediated Decay (NMD)	0.011	120	36	1.1102e-16	5.5511e-15	RPL5,RPL9,RPL6,RPL36,RPL39,RPL22,UBA52,RPL10,RPL11,RPS15A,RPS3,RPL13,RPL15,RPS2,RPS27A,RPL18,RPL22L1,RPL10L,RPL10A,RPS7,RPS5,RPS6,RPSA,RPL7A,RPL37A,RPL35A,RPS15,RPS14,RPS17,RPL18A,RPS11,RPS10,RPS13,RPS21,RPS4X,RPS3A
OAS antiviral response	0.0009	10	6	1.6309e-06	4.8926e-05	FLNA,OASL,DDX58,OAS1,OAS2,OAS3
Orc1 removal from chromatin	0.0065	71	12	8.732e-06	0.0002445	PSME1,PSME2,UBA52,PSMA6,PSMA4,RPS27A,PSMB9,PSMC5,RBX1,MCM7,MCM2,PSMD10
Oxygen-dependent proline hydroxylation of Hypoxia-inducible Factor Alpha	0.0061	66	12	4.2318e-06	0.00012272	PSME1,PSME2,UBA52,PSMA6,PSMA4,RPS27A,EGLN2,PSMB9,PSMC5,UBE2D3,RBX1,PSMD10
p53-Dependent G1 DNA Damage Response	0.0061	66	10	0.00011824	0.0018919	PSME1,PSME2,UBA52,PSMA6,PSMA4,RPS27A,PSMB9,PSMC5,RFWD2,PSMD10
p53-Dependent G1/S DNA damage checkpoint	0.0061	66	10	0.00011824	0.0018919	PSME1,PSME2,UBA52,PSMA6,PSMA4,RPS27A,PSMB9,PSMC5,RFWD2,PSMD10
p53-Independent DNA Damage Response	0.0048	52	9	9.6567e-05	0.0016416	PSME1,PSME2,UBA52,PSMA6,PSMA4,RPS27A,PSMB9,PSMC5,PSMD10
p53-Independent G1/S DNA damage checkpoint	0.0048	52	9	9.6567e-05	0.0016416	PSME1,PSME2,UBA52,PSMA6,PSMA4,RPS27A,PSMB9,PSMC5,PSMD10
PCP/CE pathway	0.0085	92	9	0.0050361	0.0353	PSME1,PSME2,UBA52,PSMA6,PSMA4,RPS27A,PSMB9,PSMC5,PSMD10
Peptide chain elongation	0.0086	94	37	1.1102e-16	5.5511e-15	RPL5,RPL9,RPL6,RPL36,RPL39,RPL22,UBA52,RPL10,RPL11,RPS15A,RPS3,RPL13,RPL15,RPS2,RPS27A,RPL18,RPL22L1,RPL10L,RPL10A,RPS7,RPS5,RPS6,RPSA,EEF2,RPL7A,RPL37A,RPL35A,RPS15,RPS14,RPS17,RPL18A,RPS11,RPS10,RPS13,RPS21,RPS4X,RPS3A
Regulation of activated PAK-2p34 by proteasome mediated degradation	0.0046	50	9	7.2003e-05	0.0013681	PSME1,PSME2,UBA52,PSMA6,PSMA4,RPS27A,PSMB9,PSMC5,PSMD10
Regulation of APC/C activators between G1/S and early anaphase	0.0074	80	9	0.0020364	0.0164	PSME1,PSME2,UBA52,PSMA6,PSMA4,RPS27A,PSMB9,PSMC5,PSMD10
Regulation of Apoptosis	0.0049	53	9	0.00011127	0.0018916	PSME1,PSME2,UBA52,PSMA6,PSMA4,RPS27A,PSMB9,PSMC5,PSMD10
Regulation of expression of SLITs and ROBOs	0.0163	177	44	1.1102e-16	5.5511e-15	RPL5,RPL9,RPL6,RPL36,RPL39,RPL22,PSME1,PSME2,UBA52,PSMA6,PSMA4,RPL10,RPL11,RPS15A,RPS3,RPL13,RPL15,RPS2,RPS27A,RPL18,PSMB9,PSMC5,RPL22L1,RPL10L,RPL10A,RPS7,RPS5,RPS6,RPSA,RBX1,RPL7A,RPL37A,RPL35A,RPS15,RPS14,RPS17,RPL18A,RPS11,RPS10,RPS13,RPS21,PSMD10,RPS4X,RPS3A
Regulation of mitotic cell cycle	0.0079	86	9	0.0032728	0.0262	PSME1,PSME2,UBA52,PSMA6,PSMA4,RPS27A,PSMB9,PSMC5,PSMD10
Regulation of mRNA stability by proteins that bind AU-rich elements	0.0082	89	9	0.0040804	0.0326	PSME1,PSME2,UBA52,PSMA6,PSMA4,RPS27A,PSMB9,PSMC5,PSMD10
Regulation of ornithine decarboxylase (ODC)	0.0047	51	7	0.0021318	0.0171	PSME1,PSME2,PSMA6,PSMA4,PSMB9,PSMC5,PSMD10
Regulation of PTEN stability and activity	0.0063	69	9	0.00074406	0.0074406	PSME1,PSME2,UBA52,PSMA6,PSMA4,RPS27A,PSMB9,PSMC5,PSMD10
Regulation of RAS by GAPs	0.0063	68	11	3.0537e-05	0.00067181	PSME1,PSME2,UBA52,PSMA6,PSMA4,RPS27A,PSMB9,PSMC5,RBX1,NF1,PSMD10
Regulation of RUNX2 expression and activity	0.0067	73	10	0.00026282	0.0033129	PSME1,PSME2,UBA52,PSMA6,PSMA4,RPS27A,PSMB9,PSMC5,RBX1,PSMD10
Regulation of RUNX3 expression and activity	0.0051	55	10	2.6555e-05	0.00061076	PSME1,PSME2,UBA52,PSMA6,PSMA4,RPS27A,PSMB9,PSMC5,SRC,PSMD10
Response of EIF2AK4 (GCN2) to amino acid deficiency	0.0098	106	37	1.1102e-16	5.5511e-15	RPL5,RPL9,RPL6,RPL36,RPL39,RPL22,UBA52,RPL10,RPL11,RPS15A,RPS3,RPL13,RPL15,RPS2,RPS27A,RPL18,RPL22L1,RPL10L,RPL10A,RPS7,RPS5,RPS6,RPSA,RPL7A,RPL37A,CEBPB,RPL35A,RPS15,RPS14,RPS17,RPL18A,RPS11,RPS10,RPS13,RPS21,RPS4X,RPS3A
Response to metal ions	0.0013	14	5	0.00014007	0.0021011	MTF1,MT1M,MT1X,MT2A,MT1G
Ribosomal scanning and start codon recognition	0.0055	60	21	6.6613e-15	2.7311e-13	RPS15A,RPS3,RPS2,RPS27A,RPS7,RPS5,RPS6,RPSA,EIF4E,EIF4B,EIF3F,EIF4A1,RPS15,RPS14,RPS17,RPS11,RPS10,RPS13,RPS21,RPS4X,RPS3A
rRNA processing	0.0218	237	39	1.5543e-15	6.9944e-14	RPL5,RPL9,RPL6,RPL36,RPL39,RPL22,UBA52,TRMT112,RPL10,RPL11,RPS15A,RPS3,RPL13,RPL15,RPS2,RPS27A,RPL18,WDR18,RPL22L1,RPL10L,RPL10A,RPS7,RPS5,RPS6,RPSA,EBNA1BP2,RPL7A,RPL37A,RPL35A,RPS15,RPS14,RPS17,RPL18A,RPS11,RPS10,RPS13,RPS21,RPS4X,RPS3A
rRNA processing in the nucleus and cytosol	0.0183	199	39	1.1102e-16	5.5511e-15	RPL5,RPL9,RPL6,RPL36,RPL39,RPL22,UBA52,TRMT112,RPL10,RPL11,RPS15A,RPS3,RPL13,RPL15,RPS2,RPS27A,RPL18,WDR18,RPL22L1,RPL10L,RPL10A,RPS7,RPS5,RPS6,RPSA,EBNA1BP2,RPL7A,RPL37A,RPL35A,RPS15,RPS14,RPS17,RPL18A,RPS11,RPS10,RPS13,RPS21,RPS4X,RPS3A
RUNX1 regulates transcription of genes involved in differentiation of HSCs	0.0091	99	12	0.00020191	0.0028268	PSME1,PSME2,UBA52,PSMA6,PSMA4,RPS27A,PSMB9,PSMC5,LMO2,PSMD10,TCF3,H2AFV
SCF-beta-TrCP mediated degradation of Emi1	0.0051	55	9	0.00014634	0.0021016	PSME1,PSME2,UBA52,PSMA6,PSMA4,RPS27A,PSMB9,PSMC5,PSMD10
SCF(Skp2)-mediated degradation of p27/p21	0.0055	60	9	0.00027607	0.0033129	PSME1,PSME2,UBA52,PSMA6,PSMA4,RPS27A,PSMB9,PSMC5,PSMD10
Selenoamino acid metabolism	0.0112	122	38	1.1102e-16	5.5511e-15	RPL5,RPL9,RPL6,RPL36,RPL39,RPL22,UBA52,QARS,RPL10,RPL11,RPS15A,RPS3,RPL13,RPL15,RPS2,RPS27A,RPL18,RPL22L1,RPL10L,RPL10A,RPS7,RPS5,RPS6,RPSA,RPL7A,RPL37A,RPL35A,CTH,RPS15,RPS14,RPS17,RPL18A,RPS11,RPS10,RPS13,RPS21,RPS4X,RPS3A
Selenocysteine synthesis	0.009	98	36	1.1102e-16	5.5511e-15	RPL5,RPL9,RPL6,RPL36,RPL39,RPL22,UBA52,RPL10,RPL11,RPS15A,RPS3,RPL13,RPL15,RPS2,RPS27A,RPL18,RPL22L1,RPL10L,RPL10A,RPS7,RPS5,RPS6,RPSA,RPL7A,RPL37A,RPL35A,RPS15,RPS14,RPS17,RPL18A,RPS11,RPS10,RPS13,RPS21,RPS4X,RPS3A
Signaling by Hedgehog	0.0126	137	13	0.0010855	0.0097692	ADCY9,PSME1,PSME2,UBA52,PSMA6,PSMA4,RPS27A,PSMB9,PSMC5,RBX1,P4HB,PSMD10,GNAS
Signaling by Interleukins	0.0416	452	31	0.00024526	0.0031884	JUNB,PSME1,PSME2,UBA52,HMOX1,ANXA2,PSMA6,PSMA4,STAT6,STX4,RPS27A,PSMB9,PSMC5,RBX1,CSF1R,FOXO3,ITGAM,IL2RG,P4HB,PTPN2,IL1RN,LIF,IL24,CCR5,VAV1,IL17A,CD86,INPPL1,PSMD10,NFKBIA,HMGB1
Signaling by NOTCH4	0.0075	82	11	0.00015701	0.0021982	PSME1,PSME2,UBA52,PSMA6,PSMA4,RPS27A,PSMB9,PSMC5,RBX1,NOTCH2,PSMD10
Signaling by ROBO receptors	0.0205	223	45	1.1102e-16	5.5511e-15	RPL5,RPL9,RPL6,RPL36,RPL39,RPL22,PSME1,PSME2,UBA52,PSMA6,PSMA4,RPL10,RPL11,RPS15A,RPS3,RPL13,RPL15,RPS2,RPS27A,RPL18,PSMB9,PSMC5,RPL22L1,RPL10L,RPL10A,RPS7,RPS5,RPS6,RPSA,RBX1,RPL7A,RPL37A,SRC,RPL35A,RPS15,RPS14,RPS17,RPL18A,RPS11,RPS10,RPS13,RPS21,PSMD10,RPS4X,RPS3A
SRP-dependent cotranslational protein targeting to membrane	0.0109	119	39	1.1102e-16	5.5511e-15	RPL5,RPL9,RPL6,RPL36,RPL39,RPL22,UBA52,SSR1,RPL10,RPL11,RPS15A,RPS3,RPL13,RPL15,RPS2,RPS27A,RPL18,RPL22L1,RPL10L,RPL10A,RPS7,RPS5,RPS6,RPSA,RPL7A,RPL37A,RPL35A,RPS15,RPS14,RPS17,RPL18A,RPS11,RPS10,RPS13,RPS21,SEC61B,RPS4X,SEC61A1,RPS3A
Stabilization of p53	0.0052	57	10	3.5744e-05	0.00075062	PSME1,PSME2,UBA52,PSMA6,PSMA4,RPS27A,PSMB9,PSMC5,RFWD2,PSMD10
Switching of origins to a post-replicative state	0.0083	90	12	8.4466e-05	0.0015204	PSME1,PSME2,UBA52,PSMA6,PSMA4,RPS27A,PSMB9,PSMC5,RBX1,MCM7,MCM2,PSMD10
Synthesis of DNA	0.0109	119	12	0.0010049	0.0090442	PSME1,PSME2,UBA52,PSMA6,PSMA4,RPS27A,PSMB9,PSMC5,RBX1,MCM7,MCM2,PSMD10
TCR signaling	0.0116	126	12	0.0016165	0.0145	PSME1,PSME2,UBA52,PSMA6,PSMA4,RPS27A,PSMB9,PSMC5,CD3D,PSMD10,NFKBIA,ZAP70
The role of GTSE1 in G2/M progression after G2 checkpoint	0.0055	60	9	0.00027607	0.0033129	PSME1,PSME2,UBA52,PSMA6,PSMA4,RPS27A,PSMB9,PSMC5,PSMD10
TNFR2 non-canonical NF-kB pathway	0.0093	101	12	0.00024163	0.0031412	PSME1,PSME2,UBA52,EDARADD,PSMA6,PSMA4,RPS27A,PSMB9,PSMC5,TNFSF13B,PSMD10,LTB
Transcriptional regulation by RUNX1	0.0201	218	16	0.0040868	0.0327	PSME1,PSME2,UBA52,PSMA6,PSMA4,RPS27A,PSMB9,PSMC5,SRC,TNRC6C,SMARCC2,GP1BA,LMO2,PSMD10,TCF3,H2AFV
Transcriptional regulation by RUNX2	0.011	120	13	0.0003244	0.0038928	PSME1,PSME2,UBA52,PSMA6,PSMA4,RPS27A,PSMB9,PSMC5,RBX1,SRC,SOX9,PSMD10,SMAD6
Transcriptional regulation by RUNX3	0.0088	96	11	0.00058385	0.0061824	PSME1,PSME2,UBA52,PSMA6,PSMA4,RPS27A,PSMB9,PSMC5,FOXO3,SRC,PSMD10
Translation	0.0279	303	53	1.1102e-16	5.5511e-15	RPL5,RPL9,RPL6,RPL36,RPL39,RPL22,LARS2,UBA52,MRPL10,SSR1,MRPL28,QARS,TRMT112,RPL10,RPL11,RPS15A,RPS3,RPL13,RPL15,RPS2,RPS27A,RPL18,RPL22L1,RPL10L,RPL10A,RPS7,RPS5,RPS6,RPSA,EEF2,RPL7A,RPL37A,EIF4E,EIF4B,RPL35A,EIF3F,EIF4A1,RPS15,RPS14,RPS17,RPL18A,RPS11,RPS10,RPS13,RPS21,SEC61B,EEF1B2,TUFM,RPS4X,SEC61A1,RPS3A,EEF1G,EEF1D
Translation initiation complex formation	0.0055	60	21	6.6613e-15	2.7311e-13	RPS15A,RPS3,RPS2,RPS27A,RPS7,RPS5,RPS6,RPSA,EIF4E,EIF4B,EIF3F,EIF4A1,RPS15,RPS14,RPS17,RPS11,RPS10,RPS13,RPS21,RPS4X,RPS3A
Ubiquitin Mediated Degradation of Phosphorylated Cdc25A	0.0048	52	9	9.6567e-05	0.0016416	PSME1,PSME2,UBA52,PSMA6,PSMA4,RPS27A,PSMB9,PSMC5,PSMD10
Ubiquitin-dependent degradation of Cyclin D	0.0048	52	9	9.6567e-05	0.0016416	PSME1,PSME2,UBA52,PSMA6,PSMA4,RPS27A,PSMB9,PSMC5,PSMD10
UCH proteinases	0.0088	96	10	0.0020499	0.0164	HCFC1,PSME1,PSME2,UBA52,PSMA6,PSMA4,RPS27A,PSMB9,PSMC5,PSMD10

## Sheet: Gaucher
ReactomePathway	RatioOfProteinInPathway	NumberOfProteinInPathway	ProteinFromGeneSet	P-value	FDR	HitGenes
Activation of the mRNA upon binding of the cap-binding complex and eIFs, and subsequent binding to 43S	0.0056	61	24	1.1102e-16	4.3299e-15	RPS4Y1,RPS27L,RPS15A,RPS27A,RPS8,RPS5,RPS6,EIF4B,EIF3F,RPS14,RPS17,RPS18,RPS10,RPS13,RPS25,RPS29,RPS20,RPS24,RPS23,PABPC1,FAU,EIF2S3,RPS4X,RPS3A
Adaptive Immune System	0.0762	828	54	0.000243	0.005589	PSME1,PSME2,RBCK1,RNF213,HLA-DRB5,HLA-DRB4,HLA-DRB1,RPS27A,SIGLEC5,LAG3,TAP2,CUL1,LY96,RAP1GAP,SOCS1,PTPRC,MYD88,FCGR3A,SRC,PIK3AP1,IFITM1,ICAM3,UBE2L6,IFI30,HERC5,CDC20,FBXO6,TRIM21,FBXO7,HERC6,HLA-A,CDC34,CD79A,CD19,SIGLEC10,CTSL,CD36,BTN3A1,MICB,CD74,KLHL2,LILRB1,KBTBD7,CD86,CYBB,CD300C,UBA7,KLRB1,KIR2DL3,KIR2DL4,UBE2H,UBE2C,UBE2S,MKRN1
ADP signalling through P2Y purinoceptor 1	0.0023	25	6	0.00055404	0.0116	SRC,GNG10,GNG11,GNGT2,GNA15,GNG7
Antiviral mechanism by IFN-stimulated genes	0.0078	85	15	2.3477e-06	6.1039e-05	EIF2AK2,RPS27A,STAT1,UBE2L6,IFIT1,HERC5,UBA7,ISG15,OASL,DDX58,OAS1,OAS2,OAS3,MX2,MX1
Axon guidance	0.0493	536	56	6.3442e-11	1.7764e-09	RPL4,RPL5,RPL31,RPL9,RPL7,DPYSL2,RPL35,RPL39,RPL22,PSME1,PSME2,RPL27,RPL26,RPS4Y1,RPLP1,RPLP0,RPL11,RPS27L,RPS15A,RPL14,RPL13,RPL18,RPS27A,IRS2,RPL10A,RPS8,RPS5,RPS6,RAP1GAP,PTPRC,RPL7A,RPL13A,RPL37A,SRC,RPL35A,RPS14,RPS17,RPS6KA5,RPS18,RPS10,RPS13,GSPT1,RRAS,RPS25,RPS29,ARTN,RPS20,RPS24,RPS23,PABPC1,CXCR4,FAU,ACTG1,RPS4X,RPS3A,MMP9
Cap-dependent Translation Initiation	0.0114	124	45	1.1102e-16	4.3299e-15	RPL4,RPL5,RPL31,RPL9,RPL7,RPL35,RPL39,RPL22,RPL27,RPL26,RPS4Y1,RPLP1,RPLP0,RPL11,RPS27L,RPS15A,RPL14,RPL13,RPL18,RPS27A,RPL10A,RPS8,RPS5,RPS6,RPL7A,RPL13A,RPL37A,EIF4B,RPL35A,EIF3F,RPS14,RPS17,RPS18,RPS10,RPS13,RPS25,RPS29,RPS20,RPS24,RPS23,PABPC1,FAU,EIF2S3,RPS4X,RPS3A
Cellular responses to stress	0.0509	553	58	2.3881e-11	6.9255e-10	RPL4,RPL5,RPL31,RPL9,RPL7,RPL35,RPL39,RPL22,PSME1,PSME2,RPL27,RPL26,ATF5,ATF3,ANAPC16,NPRL3,RPS4Y1,PRDX2,PRDX5,MOV10,CDKN1A,RPLP1,RPLP0,RPL11,RPS27L,RPS15A,RPL14,RPL13,RPL18,RPS27A,RPL10A,RPS8,RPS5,RPS6,RPL7A,RPL13A,RPL37A,RPL35A,RPS14,RPS17,RPS18,RPS10,RPS13,RPS25,RPS29,ATM,RPS20,RPS24,RPS23,FAU,ETS2,CYBB,EEF1A1,UBE2C,EIF2S3,RPS4X,HIST1H1C,RPS3A
Class I MHC mediated antigen processing & presentation	0.0343	373	29	0.00054605	0.0115	PSME1,PSME2,RBCK1,RNF213,RPS27A,TAP2,CUL1,LY96,SOCS1,MYD88,UBE2L6,HERC5,CDC20,FBXO6,TRIM21,FBXO7,HERC6,HLA-A,CDC34,CTSL,CD36,KLHL2,KBTBD7,CYBB,UBA7,UBE2H,UBE2C,UBE2S,MKRN1
Cytokine Signaling in Immune system	0.0781	849	87	3.3307e-16	1.199e-14	GBP5,PSME1,PSME2,HMOX1,S100A12,HLA-DRB5,HLA-DRB4,EIF2AK2,HLA-DRB1,CDKN1A,RPLP0,TRIM5,HAVCR2,DUSP5,ANXA2,RPS27A,STAT1,STAT2,CSF3R,IRS2,CSF1R,CUL1,FOXO1,HSP90B1,SOCS1,TNFRSF17,CXCL10,BCL6,LCN2,XAF1,MYD88,BCL2L1,TNFSF13B,SRC,NOD2,PML,TRIM38,IFITM3,IL1RN,IFITM1,UBE2L6,IFI35,IFI30,IFIT1,IFIT3,IFIT2,HERC5,MT2A,RPS6KA5,TRIM26,LGALS9,TRIM21,TRIM22,RSAD2,IL1R2,HLA-A,IFI27,CCR1,STAT5B,BST2,ARTN,TNFRSF13B,C…
Cytosolic sensors of pathogen-associated DNA	0.0058	63	9	0.0010846	0.0217	PRKDC,RIPK3,RPS27A,TICAM1,MYD88,IFI16,TRIM21,ZBP1,IRF7
DDX58/IFIH1-mediated induction of interferon-alpha/beta	0.0071	77	12	7.6967e-05	0.0018472	S100A12,IFIH1,RNF135,RPS27A,UBE2L6,HERC5,DHX58,PCBP2,UBA7,ISG15,DDX58,IRF7
Eukaryotic Translation Elongation	0.0091	99	44	1.1102e-16	4.3299e-15	RPL4,RPL5,RPL31,RPL9,RPL7,RPL35,RPL39,RPL22,RPL27,RPL26,RPS4Y1,RPLP1,RPLP0,RPL11,RPS27L,RPS15A,RPL14,RPL13,RPL18,RPS27A,RPL10A,RPS8,RPS5,RPS6,EEF2,RPL7A,RPL13A,RPL37A,RPL35A,RPS14,RPS17,RPS18,RPS10,RPS13,RPS25,RPS29,RPS20,RPS24,RPS23,FAU,EEF1B2,EEF1A1,RPS4X,RPS3A
Eukaryotic Translation Initiation	0.0114	124	45	1.1102e-16	4.3299e-15	RPL4,RPL5,RPL31,RPL9,RPL7,RPL35,RPL39,RPL22,RPL27,RPL26,RPS4Y1,RPLP1,RPLP0,RPL11,RPS27L,RPS15A,RPL14,RPL13,RPL18,RPS27A,RPL10A,RPS8,RPS5,RPS6,RPL7A,RPL13A,RPL37A,EIF4B,RPL35A,EIF3F,RPS14,RPS17,RPS18,RPS10,RPS13,RPS25,RPS29,RPS20,RPS24,RPS23,PABPC1,FAU,EIF2S3,RPS4X,RPS3A
Eukaryotic Translation Termination	0.009	98	42	1.1102e-16	4.3299e-15	RPL4,RPL5,RPL31,RPL9,RPL7,RPL35,RPL39,RPL22,RPL27,RPL26,RPS4Y1,RPLP1,RPLP0,RPL11,RPS27L,RPS15A,RPL14,RPL13,RPL18,RPS27A,RPL10A,RPS8,RPS5,RPS6,RPL7A,RPL13A,RPL37A,RPL35A,RPS14,RPS17,RPS18,RPS10,RPS13,GSPT1,RPS25,RPS29,RPS20,RPS24,RPS23,FAU,RPS4X,RPS3A
Formation of a pool of free 40S subunits	0.0098	106	42	1.1102e-16	4.3299e-15	RPL4,RPL5,RPL31,RPL9,RPL7,RPL35,RPL39,RPL22,RPL27,RPL26,RPS4Y1,RPLP1,RPLP0,RPL11,RPS27L,RPS15A,RPL14,RPL13,RPL18,RPS27A,RPL10A,RPS8,RPS5,RPS6,RPL7A,RPL13A,RPL37A,RPL35A,EIF3F,RPS14,RPS17,RPS18,RPS10,RPS13,RPS25,RPS29,RPS20,RPS24,RPS23,FAU,RPS4X,RPS3A
Formation of the ternary complex, and subsequently, the 43S complex	0.0049	53	22	9.992e-16	3.3973e-14	RPS4Y1,RPS27L,RPS15A,RPS27A,RPS8,RPS5,RPS6,EIF3F,RPS14,RPS17,RPS18,RPS10,RPS13,RPS25,RPS29,RPS20,RPS24,RPS23,FAU,EIF2S3,RPS4X,RPS3A
GTP hydrolysis and joining of the 60S ribosomal subunit	0.0108	117	44	1.1102e-16	4.3299e-15	RPL4,RPL5,RPL31,RPL9,RPL7,RPL35,RPL39,RPL22,RPL27,RPL26,RPS4Y1,RPLP1,RPLP0,RPL11,RPS27L,RPS15A,RPL14,RPL13,RPL18,RPS27A,RPL10A,RPS8,RPS5,RPS6,RPL7A,RPL13A,RPL37A,EIF4B,RPL35A,EIF3F,RPS14,RPS17,RPS18,RPS10,RPS13,RPS25,RPS29,RPS20,RPS24,RPS23,FAU,EIF2S3,RPS4X,RPS3A
Innate Immune System	0.1049	1140	97	4.2188e-13	1.3078e-11	C3AR1,PGLYRP1,RNASE2,PSME1,SERPING1,PSME2,PRKDC,PLAC8,PRDX4,S100A12,ELANE,JUP,PYGL,IFIH1,GNLY,RIPK3,ANXA2,GRN,RNF135,RPS27A,SIGLEC5,TICAM1,CUL1,LY96,HSP90B1,SOCS1,PI3,TXNDC5,DEFA4,DEFA3,DEFA1,EEF2,PTPRC,LCN2,MYD88,BCL2L1,FCGR3A,NPC2,SRC,UNC93B1,NOD2,CECR1,IFI16,CPPED1,P2RX1,ICAM3,UBE2L6,HERC5,LGALS3,RPS6KA5,ANPEP,DHX58,TRIM21,KRT1,HLA-A,CDC34,CD19,PCBP2,PPBP,BST2,VNN1,ORM1,CTSL,FCER1A,CD36,CAMP,F…
Interferon alpha/beta signaling	0.0063	69	27	1.1102e-16	4.3299e-15	STAT1,STAT2,SOCS1,XAF1,IFITM3,IFITM1,IFI35,IFIT1,IFIT3,IFIT2,RSAD2,HLA-A,IFI27,BST2,IFI6,ISG15,ISG20,ADAR,OASL,OAS1,OAS2,OAS3,IRF7,IRF9,GBP2,MX2,MX1
Interferon gamma signaling	0.0086	93	24	1.1782e-12	3.5345e-11	GBP5,HLA-DRB5,HLA-DRB4,HLA-DRB1,TRIM5,STAT1,SOCS1,PML,TRIM38,IFI30,MT2A,TRIM26,TRIM21,TRIM22,HLA-A,OASL,OAS1,OAS2,OAS3,IRF7,IRF9,GBP2,GBP1,GBP4
Interferon Signaling	0.0188	204	47	1.1102e-16	4.3299e-15	GBP5,HLA-DRB5,HLA-DRB4,EIF2AK2,HLA-DRB1,TRIM5,RPS27A,STAT1,STAT2,SOCS1,XAF1,PML,TRIM38,IFITM3,IFITM1,UBE2L6,IFI35,IFI30,IFIT1,IFIT3,IFIT2,HERC5,MT2A,TRIM26,TRIM21,TRIM22,RSAD2,HLA-A,IFI27,BST2,IFI6,UBA7,ISG15,ISG20,ADAR,OASL,DDX58,OAS1,OAS2,OAS3,IRF7,IRF9,GBP2,GBP1,GBP4,MX2,MX1
ISG15 antiviral mechanism	0.007	76	11	0.00028319	0.0062301	EIF2AK2,RPS27A,STAT1,UBE2L6,IFIT1,HERC5,UBA7,ISG15,DDX58,MX2,MX1
L13a-mediated translational silencing of Ceruloplasmin expression	0.0107	116	45	1.1102e-16	4.3299e-15	RPL4,RPL5,RPL31,RPL9,RPL7,RPL35,RPL39,RPL22,RPL27,RPL26,RPS4Y1,RPLP1,RPLP0,RPL11,RPS27L,RPS15A,RPL14,RPL13,RPL18,RPS27A,RPL10A,RPS8,RPS5,RPS6,RPL7A,RPL13A,RPL37A,EIF4B,RPL35A,EIF3F,RPS14,RPS17,RPS18,RPS10,RPS13,RPS25,RPS29,RPS20,RPS24,RPS23,PABPC1,FAU,EIF2S3,RPS4X,RPS3A
Major pathway of rRNA processing in the nucleolus and cytosol	0.0174	189	42	1.1102e-16	4.3299e-15	RPL4,RPL5,RPL31,RPL9,RPL7,RPL35,RPL39,RPL22,RPL27,RPL26,RPS4Y1,RPLP1,RPLP0,RPL11,RPS27L,RPS15A,RPL14,RPL13,RPL18,RPS27A,RPL10A,RPS8,RPS5,RPS6,RPL7A,RPL13A,RPL37A,RPL35A,RPS14,RPS17,RPS18,RPS10,RPS13,RPS25,RPS29,RPS20,RPS24,RPS23,FAU,FBL,RPS4X,RPS3A
Metabolism of amino acids and derivatives	0.0347	377	55	2.2204e-16	8.2157e-15	RPL4,RPL5,GLDC,RPL31,RPL9,RPL7,GLS,RPL35,RPL39,RPL22,PSME1,PSME2,RPL27,RPL26,RPS4Y1,SLC6A8,RPLP1,RPLP0,SLC7A5,RPL11,RPS27L,RPS15A,RPL14,RPL13,RPL18,RPS27A,RPL10A,SAT1,RPS8,RPS5,RPS6,SQRDL,RPL7A,RPL13A,RPL37A,PPM1K,SRM,RPL35A,RPS14,RPS17,RPS18,RPS10,RPS13,RPS25,RPS29,RPS20,RPS24,RPS23,PHGDH,HDC,FAU,RPS4X,KYNU,RPS3A,SLC3A2
Negative regulators of DDX58/IFIH1 signaling	0.0031	34	9	1.1418e-05	0.00029687	IFIH1,RNF135,RPS27A,UBE2L6,HERC5,PCBP2,UBA7,ISG15,DDX58
Neutrophil degranulation	0.0441	479	50	7.6577e-10	2.0676e-08	C3AR1,PGLYRP1,RNASE2,PLAC8,PRDX4,S100A12,ELANE,JUP,PYGL,ANXA2,GRN,SIGLEC5,TXNDC5,DEFA4,DEFA1,EEF2,PTPRC,LCN2,NPC2,CECR1,CPPED1,P2RX1,LGALS3,ANPEP,KRT1,HLA-A,PPBP,BST2,VNN1,ORM1,CD36,CAMP,FCER1G,MME,CEACAM1,CST3,QPCT,CD68,CYBB,EEF1A1,ALDH3B1,MGAM,MS4A3,DDX3X,TNFAIP6,HK3,DYNLT1,MMP9,CLEC12A,S100P
Nonsense Mediated Decay (NMD) enhanced by the Exon Junction Complex (EJC)	0.011	120	43	1.1102e-16	4.3299e-15	RPL4,RPL5,RPL31,RPL9,RPL7,RPL35,RPL39,RPL22,RPL27,RPL26,RPS4Y1,RPLP1,RPLP0,RPL11,RPS27L,RPS15A,RPL14,RPL13,RPL18,RPS27A,RPL10A,RPS8,RPS5,RPS6,RPL7A,RPL13A,RPL37A,RPL35A,RPS14,RPS17,RPS18,RPS10,RPS13,GSPT1,RPS25,RPS29,RPS20,RPS24,RPS23,PABPC1,FAU,RPS4X,RPS3A
Nonsense Mediated Decay (NMD) independent of the Exon Junction Complex (EJC)	0.0092	100	43	1.1102e-16	4.3299e-15	RPL4,RPL5,RPL31,RPL9,RPL7,RPL35,RPL39,RPL22,RPL27,RPL26,RPS4Y1,RPLP1,RPLP0,RPL11,RPS27L,RPS15A,RPL14,RPL13,RPL18,RPS27A,RPL10A,RPS8,RPS5,RPS6,RPL7A,RPL13A,RPL37A,RPL35A,RPS14,RPS17,RPS18,RPS10,RPS13,GSPT1,RPS25,RPS29,RPS20,RPS24,RPS23,PABPC1,FAU,RPS4X,RPS3A
Nonsense-Mediated Decay (NMD)	0.011	120	43	1.1102e-16	4.3299e-15	RPL4,RPL5,RPL31,RPL9,RPL7,RPL35,RPL39,RPL22,RPL27,RPL26,RPS4Y1,RPLP1,RPLP0,RPL11,RPS27L,RPS15A,RPL14,RPL13,RPL18,RPS27A,RPL10A,RPS8,RPS5,RPS6,RPL7A,RPL13A,RPL37A,RPL35A,RPS14,RPS17,RPS18,RPS10,RPS13,GSPT1,RPS25,RPS29,RPS20,RPS24,RPS23,PABPC1,FAU,RPS4X,RPS3A
OAS antiviral response	0.0009	10	5	5.7616e-05	0.0013828	OASL,DDX58,OAS1,OAS2,OAS3
Peptide chain elongation	0.0086	94	43	1.1102e-16	4.3299e-15	RPL4,RPL5,RPL31,RPL9,RPL7,RPL35,RPL39,RPL22,RPL27,RPL26,RPS4Y1,RPLP1,RPLP0,RPL11,RPS27L,RPS15A,RPL14,RPL13,RPL18,RPS27A,RPL10A,RPS8,RPS5,RPS6,EEF2,RPL7A,RPL13A,RPL37A,RPL35A,RPS14,RPS17,RPS18,RPS10,RPS13,RPS25,RPS29,RPS20,RPS24,RPS23,FAU,EEF1A1,RPS4X,RPS3A
Regulation of expression of SLITs and ROBOs	0.0163	177	45	1.1102e-16	4.3299e-15	RPL4,RPL5,RPL31,RPL9,RPL7,RPL35,RPL39,RPL22,PSME1,PSME2,RPL27,RPL26,RPS4Y1,RPLP1,RPLP0,RPL11,RPS27L,RPS15A,RPL14,RPL13,RPL18,RPS27A,RPL10A,RPS8,RPS5,RPS6,RPL7A,RPL13A,RPL37A,RPL35A,RPS14,RPS17,RPS18,RPS10,RPS13,GSPT1,RPS25,RPS29,RPS20,RPS24,RPS23,PABPC1,FAU,RPS4X,RPS3A
Response of EIF2AK4 (GCN2) to amino acid deficiency	0.0098	106	43	1.1102e-16	4.3299e-15	RPL4,RPL5,RPL31,RPL9,RPL7,RPL35,RPL39,RPL22,RPL27,RPL26,ATF3,RPS4Y1,RPLP1,RPLP0,RPL11,RPS27L,RPS15A,RPL14,RPL13,RPL18,RPS27A,RPL10A,RPS8,RPS5,RPS6,RPL7A,RPL13A,RPL37A,RPL35A,RPS14,RPS17,RPS18,RPS10,RPS13,RPS25,RPS29,RPS20,RPS24,RPS23,FAU,EIF2S3,RPS4X,RPS3A
Ribosomal scanning and start codon recognition	0.0055	60	23	1.1102e-15	3.6637e-14	RPS4Y1,RPS27L,RPS15A,RPS27A,RPS8,RPS5,RPS6,EIF4B,EIF3F,RPS14,RPS17,RPS18,RPS10,RPS13,RPS25,RPS29,RPS20,RPS24,RPS23,FAU,EIF2S3,RPS4X,RPS3A
rRNA processing	0.0218	237	42	1.5543e-15	4.9738e-14	RPL4,RPL5,RPL31,RPL9,RPL7,RPL35,RPL39,RPL22,RPL27,RPL26,RPS4Y1,RPLP1,RPLP0,RPL11,RPS27L,RPS15A,RPL14,RPL13,RPL18,RPS27A,RPL10A,RPS8,RPS5,RPS6,RPL7A,RPL13A,RPL37A,RPL35A,RPS14,RPS17,RPS18,RPS10,RPS13,RPS25,RPS29,RPS20,RPS24,RPS23,FAU,FBL,RPS4X,RPS3A
rRNA processing in the nucleus and cytosol	0.0183	199	42	1.1102e-16	4.3299e-15	RPL4,RPL5,RPL31,RPL9,RPL7,RPL35,RPL39,RPL22,RPL27,RPL26,RPS4Y1,RPLP1,RPLP0,RPL11,RPS27L,RPS15A,RPL14,RPL13,RPL18,RPS27A,RPL10A,RPS8,RPS5,RPS6,RPL7A,RPL13A,RPL37A,RPL35A,RPS14,RPS17,RPS18,RPS10,RPS13,RPS25,RPS29,RPS20,RPS24,RPS23,FAU,FBL,RPS4X,RPS3A
Selenoamino acid metabolism	0.0112	122	41	1.1102e-16	4.3299e-15	RPL4,RPL5,RPL31,RPL9,RPL7,RPL35,RPL39,RPL22,RPL27,RPL26,RPS4Y1,RPLP1,RPLP0,RPL11,RPS27L,RPS15A,RPL14,RPL13,RPL18,RPS27A,RPL10A,RPS8,RPS5,RPS6,RPL7A,RPL13A,RPL37A,RPL35A,RPS14,RPS17,RPS18,RPS10,RPS13,RPS25,RPS29,RPS20,RPS24,RPS23,FAU,RPS4X,RPS3A
Selenocysteine synthesis	0.009	98	41	1.1102e-16	4.3299e-15	RPL4,RPL5,RPL31,RPL9,RPL7,RPL35,RPL39,RPL22,RPL27,RPL26,RPS4Y1,RPLP1,RPLP0,RPL11,RPS27L,RPS15A,RPL14,RPL13,RPL18,RPS27A,RPL10A,RPS8,RPS5,RPS6,RPL7A,RPL13A,RPL37A,RPL35A,RPS14,RPS17,RPS18,RPS10,RPS13,RPS25,RPS29,RPS20,RPS24,RPS23,FAU,RPS4X,RPS3A
Signal amplification	0.0029	32	6	0.0019361	0.0368	SRC,GNG10,GNG11,GNGT2,GNA15,GNG7
Signaling by Interleukins	0.0416	452	37	3.3859e-05	0.00084648	PSME1,PSME2,HMOX1,S100A12,CDKN1A,RPLP0,HAVCR2,ANXA2,RPS27A,STAT1,STAT2,CSF3R,IRS2,CSF1R,CUL1,FOXO1,HSP90B1,SOCS1,CXCL10,BCL6,LCN2,MYD88,BCL2L1,NOD2,IL1RN,RPS6KA5,LGALS9,IL1R2,CCR1,STAT5B,CD36,IL15,CD86,IL7R,CA1,CASP1,MMP9
Signaling by ROBO receptors	0.0205	223	47	1.1102e-16	4.3299e-15	RPL4,RPL5,RPL31,RPL9,RPL7,RPL35,RPL39,RPL22,PSME1,PSME2,RPL27,RPL26,RPS4Y1,RPLP1,RPLP0,RPL11,RPS27L,RPS15A,RPL14,RPL13,RPL18,RPS27A,RPL10A,RPS8,RPS5,RPS6,RPL7A,RPL13A,RPL37A,SRC,RPL35A,RPS14,RPS17,RPS18,RPS10,RPS13,GSPT1,RPS25,RPS29,RPS20,RPS24,RPS23,PABPC1,CXCR4,FAU,RPS4X,RPS3A
SRP-dependent cotranslational protein targeting to membrane	0.0109	119	42	1.1102e-16	4.3299e-15	RPL4,RPL5,RPL31,RPL9,RPL7,RPL35,RPL39,RPL22,RPL27,RPL26,RPS4Y1,RPLP1,RPLP0,RPL11,RPS27L,RPS15A,RPL14,RPL13,RPL18,RPS27A,RPL10A,RPS8,RPS5,RPS6,RPL7A,RPL13A,RPL37A,SEC11C,RPL35A,RPS14,RPS17,RPS18,RPS10,RPS13,RPS25,RPS29,RPS20,RPS24,RPS23,FAU,RPS4X,RPS3A
Thrombin signalling through proteinase activated receptors (PARs)	0.0029	32	6	0.0019361	0.0368	SRC,GNG10,GNG11,GNGT2,GNA15,GNG7
Thromboxane signalling through TP receptor	0.0021	23	5	0.0024411	0.0454	GNG10,GNG11,GNGT2,GNA15,GNG7
Toll-like Receptor Cascades	0.0141	153	16	0.00051112	0.0112	S100A12,RIPK3,RPS27A,TICAM1,CUL1,LY96,HSP90B1,SOCS1,MYD88,UNC93B1,NOD2,RPS6KA5,CTSL,CD36,TLR7,IRF7
TRAF3-dependent IRF activation pathway	0.0013	14	4	0.0025219	0.0454	IFIH1,RNF135,DDX58,IRF7
Trafficking and processing of endosomal TLR	0.0012	13	4	0.0019337	0.0368	HSP90B1,UNC93B1,CTSL,TLR7
Translation	0.0279	303	51	1.1102e-16	4.3299e-15	RPL4,RPL5,RPL31,RPL9,RPL7,RPL35,RPL39,RPL22,RPL27,RPL26,RPS4Y1,RPLP1,RPLP0,RPL11,RPS27L,RPS15A,RPL14,RPL13,RPL18,RPS27A,RPL10A,RPS8,RPS5,RPS6,EEF2,RPL7A,RPL13A,RPL37A,EIF4B,SEC11C,RPL35A,EIF3F,RPS14,RPS17,RPS18,RPS10,RPS13,GSPT1,RPS25,RPS29,RPS20,RPS24,RPS23,WARS,PABPC1,FAU,EEF1B2,EEF1A1,EIF2S3,RPS4X,RPS3A
Translation initiation complex formation	0.0055	60	24	1.1102e-16	4.3299e-15	RPS4Y1,RPS27L,RPS15A,RPS27A,RPS8,RPS5,RPS6,EIF4B,EIF3F,RPS14,RPS17,RPS18,RPS10,RPS13,RPS25,RPS29,RPS20,RPS24,RPS23,PABPC1,FAU,EIF2S3,RPS4X,RPS3A

## Sheet: Shared_Pathways
Reactome Pathway shared between Scherer et al & Gaucher et al
Activation of the mRNA upon binding of the cap-binding complex and eIFs, and subsequent binding to 43S
Antiviral mechanism by IFN-stimulated genes
Axon guidance
Cap-dependent Translation Initiation
Cellular responses to stress
Cytokine Signaling in Immune system
DDX58/IFIH1-mediated induction of interferon-alpha/beta
Eukaryotic Translation Elongation
Eukaryotic Translation Initiation
Eukaryotic Translation Termination
Formation of a pool of free 40S subunits
Formation of the ternary complex, and subsequently, the 43S complex
GTP hydrolysis and joining of the 60S ribosomal subunit
ISG15 antiviral mechanism
Interferon Signaling
Interferon alpha/beta signaling
Interferon gamma signaling
L13a-mediated translational silencing of Ceruloplasmin expression
Major pathway of rRNA processing in the nucleolus and cytosol
Metabolism of amino acids and derivatives
Negative regulators of DDX58/IFIH1 signaling
Nonsense Mediated Decay (NMD) enhanced by the Exon Junction Complex (EJC)
Nonsense Mediated Decay (NMD) independent of the Exon Junction Complex (EJC)
Nonsense-Mediated Decay (NMD)
OAS antiviral response
Peptide chain elongation
Regulation of expression of SLITs and ROBOs
Response of EIF2AK4 (GCN2) to amino acid deficiency
Ribosomal scanning and start codon recognition
SRP-dependent cotranslational protein targeting to membrane
Selenoamino acid metabolism
Selenocysteine synthesis
Signaling by Interleukins
Signaling by ROBO receptors
Translation
Translation initiation complex formation
rRNA processing
rRNA processing in the nucleus and cytosol
