# Supplementary material for: VaximmutorDB: A Web-Based Vaccine Immune Factor Database and Its Application for Understanding Vaccine-Induced Immune Mechanisms
Source: Front Immunol. 2021 Mar 12;12:639491. doi: 10.3389/fimmu.2021.639491 (PMC7994782; doi:10.3389/fimmu.2021.639491)
Supplement: Supplementary File 4 — Significantly regulated Reactome pathways enriched by vaximmutors found vaximmutors that are not shared in these two studies Gaucher et al. (15) and Scherer et al. (14). [file Table_4.XLSX]

## Sheet: Scherer
ReactomePathway	RatioOfProteinInPathway	NumberOfProteinInPathway	ProteinFromGeneSet	P-value	FDR	HitGenes
Activation of NF-kappaB in B cells	0.0062	67	7	0.0021136	0.0354	UBA52,PSMA6,PSMA4,PSMB9,PSMC5,PSMD10,NFKBIA
Activation of the mRNA upon binding of the cap-binding complex and eIFs, and subsequent binding to 43S	0.0056	61	9	4.0358e-05	0.0014933	RPS3,RPS2,RPS7,RPSA,EIF4E,EIF4A1,RPS15,RPS11,RPS21
Antigen processing-Cross presentation	0.0094	102	10	0.00041589	0.0121	UBA52,PSMA6,PSMA4,STX4,PSMB9,PSMC5,TAP1,SEC61B,PSMD10,SEC61A1
Assembly of the pre-replicative complex	0.0063	68	8	0.00048575	0.0129	UBA52,PSMA6,PSMA4,PSMB9,PSMC5,MCM7,MCM2,PSMD10
Association of TriC/CCT with target proteins during biosynthesis	0.0036	39	5	0.0038708	0.0477	FBXW5,CCT3,CCT7,CCT5,CCT4
AUF1 (hnRNP D0) binds and destabilizes mRNA	0.0051	55	6	0.0035194	0.0458	UBA52,PSMA6,PSMA4,PSMB9,PSMC5,PSMD10
Autodegradation of the E3 ubiquitin ligase COP1	0.0048	52	7	0.00049772	0.0129	UBA52,PSMA6,PSMA4,PSMB9,PSMC5,RFWD2,PSMD10
Cap-dependent Translation Initiation	0.0114	124	17	4.6247e-08	3.6072e-06	RPL6,RPL36,UBA52,RPL10,RPS3,RPL15,RPS2,RPL22L1,RPL10L,RPS7,RPSA,EIF4E,EIF4A1,RPS15,RPL18A,RPS11,RPS21
Cellular response to hypoxia	0.0069	75	9	0.00018914	0.0056741	UBA52,PSMA6,PSMA4,EGLN2,PSMB9,PSMC5,UBE2D3,RBX1,PSMD10
Cellular responses to stress	0.0509	553	36	5.5133e-07	3.1977e-05	RPL6,RPL36,UBA52,HSPH1,HSBP1,PSMA6,PSMA4,RPL10,RPS3,RPL15,RPS2,EGLN2,PSMB9,PSMC5,RPL22L1,UBE2D3,RPL10L,SESN2,NBN,MAP3K5,RPS7,RPSA,RBX1,CEBPB,DNAJA1,TNRC6C,P4HB,RPS15,RPL18A,RPS11,ATP6V1G1,RPS21,KPTN,PSMD10,H2AFV,HIST3H3
Degradation of AXIN	0.0051	55	6	0.0035194	0.0458	UBA52,PSMA6,PSMA4,PSMB9,PSMC5,PSMD10
Degradation of beta-catenin by the destruction complex	0.0078	85	8	0.0019872	0.0338	UBA52,CTBP2,PSMA6,PSMA4,PSMB9,PSMC5,RBX1,PSMD10
Degradation of DVL	0.0052	57	7	0.00084822	0.0187	UBA52,PSMA6,PSMA4,PSMB9,PSMC5,RBX1,PSMD10
Degradation of GLI1 by the proteasome	0.0055	60	7	0.0011375	0.0227	UBA52,PSMA6,PSMA4,PSMB9,PSMC5,RBX1,PSMD10
Degradation of GLI2 by the proteasome	0.0055	60	7	0.0011375	0.0227	UBA52,PSMA6,PSMA4,PSMB9,PSMC5,RBX1,PSMD10
DNA Replication Pre-Initiation	0.0078	85	8	0.0019872	0.0338	UBA52,PSMA6,PSMA4,PSMB9,PSMC5,MCM7,MCM2,PSMD10
ER-Phagosome pathway	0.0079	86	10	0.0001084	0.0035772	UBA52,PSMA6,PSMA4,STX4,PSMB9,PSMC5,TAP1,SEC61B,PSMD10,SEC61A1
Eukaryotic Translation Elongation	0.0091	99	17	1.7975e-09	1.6843e-06	RPL6,RPL36,UBA52,RPL10,RPS3,RPL15,RPS2,RPL22L1,RPL10L,RPS7,RPSA,RPS15,RPL18A,RPS11,RPS21,EEF1G,EEF1D
Eukaryotic Translation Initiation	0.0114	124	17	4.6247e-08	3.6072e-06	RPL6,RPL36,UBA52,RPL10,RPS3,RPL15,RPS2,RPL22L1,RPL10L,RPS7,RPSA,EIF4E,EIF4A1,RPS15,RPL18A,RPS11,RPS21
Eukaryotic Translation Termination	0.009	98	16	1.0899e-08	2.6264e-06	RPL6,RPL36,UBA52,TRMT112,RPL10,RPS3,RPL15,RPS2,RPL22L1,RPL10L,RPS7,RPSA,RPS15,RPL18A,RPS11,RPS21
FBXL7 down-regulates AURKA during mitotic entry and in early mitosis	0.0051	55	7	0.00069015	0.016	UBA52,PSMA6,PSMA4,PSMB9,PSMC5,RBX1,PSMD10
Folding of actin by CCT/TriC	0.0009	10	4	0.00015475	0.0047973	CCT3,CCT7,CCT5,CCT4
Formation of a pool of free 40S subunits	0.0098	106	15	1.9423e-07	1.2042e-05	RPL6,RPL36,UBA52,RPL10,RPS3,RPL15,RPS2,RPL22L1,RPL10L,RPS7,RPSA,RPS15,RPL18A,RPS11,RPS21
Formation of the ternary complex, and subsequently, the 43S complex	0.0049	53	7	0.00055638	0.0139	RPS3,RPS2,RPS7,RPSA,RPS15,RPS11,RPS21
G1/S DNA Damage Checkpoints	0.0063	68	7	0.002294	0.0367	UBA52,PSMA6,PSMA4,PSMB9,PSMC5,RFWD2,PSMD10
G2/M Checkpoints	0.0139	151	11	0.0023588	0.0377	UBA52,RMI1,PSMA6,PSMA4,PSMB9,PSMC5,NBN,MCM7,MCM2,PSMD10,HIST3H3
GLI3 is processed to GLI3R by the proteasome	0.0055	60	7	0.0011375	0.0227	UBA52,PSMA6,PSMA4,PSMB9,PSMC5,RBX1,PSMD10
GTP hydrolysis and joining of the 60S ribosomal subunit	0.0108	117	17	2.0259e-08	2.6944e-06	RPL6,RPL36,UBA52,RPL10,RPS3,RPL15,RPS2,RPL22L1,RPL10L,RPS7,RPSA,EIF4E,EIF4A1,RPS15,RPL18A,RPS11,RPS21
Hedgehog 'off' state	0.0092	100	9	0.0014393	0.0288	ADCY9,UBA52,PSMA6,PSMA4,PSMB9,PSMC5,RBX1,PSMD10,GNAS
Hedgehog ligand biogenesis	0.006	65	7	0.0017858	0.0338	UBA52,PSMA6,PSMA4,PSMB9,PSMC5,P4HB,PSMD10
Interleukin-1 family signaling	0.0128	139	10	0.0039981	0.048	UBA52,PSMA6,PSMA4,PSMB9,PSMC5,RBX1,PTPN2,PSMD10,NFKBIA,HMGB1
Interleukin-1 signaling	0.0094	102	9	0.001645	0.0313	UBA52,PSMA6,PSMA4,PSMB9,PSMC5,RBX1,PSMD10,NFKBIA,HMGB1
L13a-mediated translational silencing of Ceruloplasmin expression	0.0107	116	17	1.7919e-08	2.6944e-06	RPL6,RPL36,UBA52,RPL10,RPS3,RPL15,RPS2,RPL22L1,RPL10L,RPS7,RPSA,EIF4E,EIF4A1,RPS15,RPL18A,RPS11,RPS21
Major pathway of rRNA processing in the nucleolus and cytosol	0.0174	189	17	1.3248e-05	0.0005564	RPL6,RPL36,UBA52,RPL10,RPS3,RPL15,RPS2,WDR18,RPL22L1,RPL10L,RPS7,RPSA,EBNA1BP2,RPS15,RPL18A,RPS11,RPS21
MAPK6/MAPK4 signaling	0.0086	94	8	0.0036452	0.0474	UBA52,PSMA6,PSMA4,PSMB9,PSMC5,FOXO3,TNRC6C,PSMD10
Metabolism of amino acids and derivatives	0.0347	377	27	2.8902e-06	0.00013295	RPL6,RPL36,UBA52,QARS,PSMA6,PSMA4,RPL10,RPS3,RPL15,RPS2,PSMB9,PSMC5,RPL22L1,RPL10L,RPS7,RPSA,AMD1,CTH,RPS15,RPL18A,RPS11,PYCR2,TYR,RPS21,PSMD10,PDHA1,SARDH
Metallothioneins bind metals	0.001	11	3	0.0031666	0.0443	MT1M,MT1X,MT1G
Neddylation	0.0216	235	14	0.0039719	0.0477	UBA52,DDA1,PSMA6,PSMA4,PSMB9,SPSB3,PSMC5,RFWD2,UBE2D3,FBXW5,RBX1,FBXL15,PSMD10,ASB4
Negative regulation of NOTCH4 signaling	0.005	54	7	0.00062041	0.0149	UBA52,PSMA6,PSMA4,PSMB9,PSMC5,RBX1,PSMD10
Nonsense Mediated Decay (NMD) enhanced by the Exon Junction Complex (EJC)	0.011	120	15	9.0308e-07	4.4251e-05	RPL6,RPL36,UBA52,RPL10,RPS3,RPL15,RPS2,RPL22L1,RPL10L,RPS7,RPSA,RPS15,RPL18A,RPS11,RPS21
Nonsense Mediated Decay (NMD) independent of the Exon Junction Complex (EJC)	0.0092	100	15	9.3123e-08	6.1461e-06	RPL6,RPL36,UBA52,RPL10,RPS3,RPL15,RPS2,RPL22L1,RPL10L,RPS7,RPSA,RPS15,RPL18A,RPS11,RPS21
Nonsense-Mediated Decay (NMD)	0.011	120	15	9.0308e-07	4.4251e-05	RPL6,RPL36,UBA52,RPL10,RPS3,RPL15,RPS2,RPL22L1,RPL10L,RPS7,RPSA,RPS15,RPL18A,RPS11,RPS21
Orc1 removal from chromatin	0.0065	71	9	0.00012635	0.0040432	UBA52,PSMA6,PSMA4,PSMB9,PSMC5,RBX1,MCM7,MCM2,PSMD10
Oxygen-dependent proline hydroxylation of Hypoxia-inducible Factor Alpha	0.0061	66	9	7.3278e-05	0.0024915	UBA52,PSMA6,PSMA4,EGLN2,PSMB9,PSMC5,UBE2D3,RBX1,PSMD10
p53-Dependent G1 DNA Damage Response	0.0061	66	7	0.0019444	0.0338	UBA52,PSMA6,PSMA4,PSMB9,PSMC5,RFWD2,PSMD10
p53-Dependent G1/S DNA damage checkpoint	0.0061	66	7	0.0019444	0.0338	UBA52,PSMA6,PSMA4,PSMB9,PSMC5,RFWD2,PSMD10
p53-Independent DNA Damage Response	0.0048	52	6	0.0026804	0.0402	UBA52,PSMA6,PSMA4,PSMB9,PSMC5,PSMD10
p53-Independent G1/S DNA damage checkpoint	0.0048	52	6	0.0026804	0.0402	UBA52,PSMA6,PSMA4,PSMB9,PSMC5,PSMD10
Peptide chain elongation	0.0086	94	15	4.2298e-08	3.6072e-06	RPL6,RPL36,UBA52,RPL10,RPS3,RPL15,RPS2,RPL22L1,RPL10L,RPS7,RPSA,RPS15,RPL18A,RPS11,RPS21
Regulation of activated PAK-2p34 by proteasome mediated degradation	0.0046	50	6	0.0022112	0.0354	UBA52,PSMA6,PSMA4,PSMB9,PSMC5,PSMD10
Regulation of Apoptosis	0.0049	53	6	0.0029413	0.0412	UBA52,PSMA6,PSMA4,PSMB9,PSMC5,PSMD10
Regulation of expression of SLITs and ROBOs	0.0163	177	21	1.4045e-08	2.6264e-06	RPL6,RPL36,UBA52,PSMA6,PSMA4,RPL10,RPS3,RPL15,RPS2,PSMB9,PSMC5,RPL22L1,RPL10L,RPS7,RPSA,RBX1,RPS15,RPL18A,RPS11,RPS21,PSMD10
Regulation of RAS by GAPs	0.0063	68	8	0.00048575	0.0129	UBA52,PSMA6,PSMA4,PSMB9,PSMC5,RBX1,NF1,PSMD10
Regulation of RUNX2 expression and activity	0.0067	73	7	0.0033807	0.0458	UBA52,PSMA6,PSMA4,PSMB9,PSMC5,RBX1,PSMD10
Regulation of RUNX3 expression and activity	0.0051	55	6	0.0035194	0.0458	UBA52,PSMA6,PSMA4,PSMB9,PSMC5,PSMD10
Response of EIF2AK4 (GCN2) to amino acid deficiency	0.0098	106	16	3.1775e-08	3.6072e-06	RPL6,RPL36,UBA52,RPL10,RPS3,RPL15,RPS2,RPL22L1,RPL10L,RPS7,RPSA,CEBPB,RPS15,RPL18A,RPS11,RPS21
Response to metal ions	0.0013	14	4	0.0005479	0.0139	MTF1,MT1M,MT1X,MT1G
Ribosomal scanning and start codon recognition	0.0055	60	9	3.5572e-05	0.0013873	RPS3,RPS2,RPS7,RPSA,EIF4E,EIF4A1,RPS15,RPS11,RPS21
rRNA processing	0.0218	237	18	6.5889e-05	0.002372	RPL6,RPL36,UBA52,TRMT112,RPL10,RPS3,RPL15,RPS2,WDR18,RPL22L1,RPL10L,RPS7,RPSA,EBNA1BP2,RPS15,RPL18A,RPS11,RPS21
rRNA processing in the nucleus and cytosol	0.0183	199	18	6.845e-06	0.00030118	RPL6,RPL36,UBA52,TRMT112,RPL10,RPS3,RPL15,RPS2,WDR18,RPL22L1,RPL10L,RPS7,RPSA,EBNA1BP2,RPS15,RPL18A,RPS11,RPS21
SCF-beta-TrCP mediated degradation of Emi1	0.0051	55	6	0.0035194	0.0458	UBA52,PSMA6,PSMA4,PSMB9,PSMC5,PSMD10
Selenoamino acid metabolism	0.0112	122	17	3.6744e-08	3.6072e-06	RPL6,RPL36,UBA52,QARS,RPL10,RPS3,RPL15,RPS2,RPL22L1,RPL10L,RPS7,RPSA,CTH,RPS15,RPL18A,RPS11,RPS21
Selenocysteine synthesis	0.009	98	15	7.2038e-08	5.1867e-06	RPL6,RPL36,UBA52,RPL10,RPS3,RPL15,RPS2,RPL22L1,RPL10L,RPS7,RPSA,RPS15,RPL18A,RPS11,RPS21
Signaling by Hedgehog	0.0126	137	10	0.0036171	0.047	ADCY9,UBA52,PSMA6,PSMA4,PSMB9,PSMC5,RBX1,P4HB,PSMD10,GNAS
Signaling by Interleukins	0.0416	452	23	0.0020005	0.034	JUNB,UBA52,PSMA6,PSMA4,STAT6,STX4,PSMB9,PSMC5,RBX1,FOXO3,ITGAM,IL2RG,P4HB,PTPN2,LIF,IL24,CCR5,VAV1,IL17A,INPPL1,PSMD10,NFKBIA,HMGB1
Signaling by NOTCH4	0.0075	82	8	0.0015929	0.0303	UBA52,PSMA6,PSMA4,PSMB9,PSMC5,RBX1,NOTCH2,PSMD10
Signaling by ROBO receptors	0.0205	223	21	6.1739e-07	3.3957e-05	RPL6,RPL36,UBA52,PSMA6,PSMA4,RPL10,RPS3,RPL15,RPS2,PSMB9,PSMC5,RPL22L1,RPL10L,RPS7,RPSA,RBX1,RPS15,RPL18A,RPS11,RPS21,PSMD10
SRP-dependent cotranslational protein targeting to membrane	0.0109	119	18	4.1906e-09	1.9612e-06	RPL6,RPL36,UBA52,SSR1,RPL10,RPS3,RPL15,RPS2,RPL22L1,RPL10L,RPS7,RPSA,RPS15,RPL18A,RPS11,RPS21,SEC61B,SEC61A1
Stabilization of p53	0.0052	57	7	0.00084822	0.0187	UBA52,PSMA6,PSMA4,PSMB9,PSMC5,RFWD2,PSMD10
Switching of origins to a post-replicative state	0.0083	90	9	0.00069724	0.016	UBA52,PSMA6,PSMA4,PSMB9,PSMC5,RBX1,MCM7,MCM2,PSMD10
Translation	0.0279	303	28	1.1432e-08	2.6264e-06	RPL6,RPL36,LARS2,UBA52,MRPL10,SSR1,MRPL28,QARS,TRMT112,RPL10,RPS3,RPL15,RPS2,RPL22L1,RPL10L,RPS7,RPSA,EIF4E,EIF4A1,RPS15,RPL18A,RPS11,RPS21,SEC61B,TUFM,SEC61A1,EEF1G,EEF1D
Translation initiation complex formation	0.0055	60	9	3.5572e-05	0.0013873	RPS3,RPS2,RPS7,RPSA,EIF4E,EIF4A1,RPS15,RPS11,RPS21
Ubiquitin Mediated Degradation of Phosphorylated Cdc25A	0.0048	52	6	0.0026804	0.0402	UBA52,PSMA6,PSMA4,PSMB9,PSMC5,PSMD10
Ubiquitin-dependent degradation of Cyclin D	0.0048	52	6	0.0026804	0.0402	UBA52,PSMA6,PSMA4,PSMB9,PSMC5,PSMD10

## Sheet: Gaucher
ReactomePathway	RatioOfProteinInPathway	NumberOfProteinInPathway	ProteinFromGeneSet	P-value	FDR	HitGenes
Activation of the mRNA upon binding of the cap-binding complex and eIFs, and subsequent binding to 43S	0.0056	61	12	7.794e-07	2.772e-05	RPS4Y1,RPS27L,RPS8,RPS18,RPS25,RPS29,RPS20,RPS24,RPS23,PABPC1,FAU,EIF2S3
ADP signalling through P2Y purinoceptor 1	0.0023	25	5	0.0012838	0.0257	GNG10,GNG11,GNGT2,GNA15,GNG7
Adrenaline,noradrenaline inhibits insulin secretion	0.0026	28	5	0.0020969	0.0396	ADRA2C,GNG10,GNG11,GNGT2,GNG7
Axon guidance	0.0493	536	32	0.00046026	0.0101	RPL4,RPL31,RPL7,DPYSL2,RPL35,RPL27,RPL26,RPS4Y1,RPLP1,RPLP0,RPS27L,RPL14,IRS2,RPS8,RAP1GAP,PTPRC,RPL13A,RPS6KA5,RPS18,GSPT1,RRAS,RPS25,RPS29,ARTN,RPS20,RPS24,RPS23,PABPC1,CXCR4,FAU,ACTG1,MMP9
Cap-dependent Translation Initiation	0.0114	124	22	1.3692e-10	8.352e-09	RPL4,RPL31,RPL7,RPL35,RPL27,RPL26,RPS4Y1,RPLP1,RPLP0,RPS27L,RPL14,RPS8,RPL13A,RPS18,RPS25,RPS29,RPS20,RPS24,RPS23,PABPC1,FAU,EIF2S3
Cellular responses to stress	0.0509	553	35	8.2494e-05	0.0019799	RPL4,RPL31,RPL7,RPL35,RPL27,RPL26,ATF5,ATF3,ANAPC16,NPRL3,RPS4Y1,PRDX2,PRDX5,MOV10,CDKN1A,RPLP1,RPLP0,RPS27L,RPL14,RPS8,RPL13A,RPS18,RPS25,RPS29,ATM,RPS20,RPS24,RPS23,FAU,ETS2,CYBB,EEF1A1,UBE2C,EIF2S3,HIST1H1C
Class I MHC mediated antigen processing & presentation	0.0343	373	23	0.0019266	0.0366	RBCK1,RNF213,TAP2,CUL1,LY96,SOCS1,MYD88,UBE2L6,CDC20,FBXO6,FBXO7,HLA-A,CDC34,CTSL,CD36,KLHL2,KBTBD7,CYBB,UBA7,UBE2H,UBE2C,UBE2S,MKRN1
Cytokine Signaling in Immune system	0.0781	849	53	1.5334e-06	4.4468e-05	S100A12,HLA-DRB5,HLA-DRB4,HLA-DRB1,CDKN1A,RPLP0,TRIM5,HAVCR2,DUSP5,STAT1,STAT2,CSF3R,IRS2,CUL1,FOXO1,HSP90B1,SOCS1,TNFRSF17,CXCL10,BCL6,LCN2,MYD88,BCL2L1,NOD2,PML,TRIM38,UBE2L6,IFI35,RPS6KA5,TRIM26,LGALS9,RSAD2,IL1R2,HLA-A,CCR1,STAT5B,BST2,ARTN,TNFRSF13B,CD36,IL15,KBTBD7,UBA7,IL7R,ADAR,CA1,CASP1,MMP9,IRF7,IRF9,GBP2,GBP1,GBP4
Eukaryotic Translation Elongation	0.0091	99	21	1.4703e-11	1.9408e-09	RPL4,RPL31,RPL7,RPL35,RPL27,RPL26,RPS4Y1,RPLP1,RPLP0,RPS27L,RPL14,RPS8,RPL13A,RPS18,RPS25,RPS29,RPS20,RPS24,RPS23,FAU,EEF1A1
Eukaryotic Translation Initiation	0.0114	124	22	1.3692e-10	8.352e-09	RPL4,RPL31,RPL7,RPL35,RPL27,RPL26,RPS4Y1,RPLP1,RPLP0,RPS27L,RPL14,RPS8,RPL13A,RPS18,RPS25,RPS29,RPS20,RPS24,RPS23,PABPC1,FAU,EIF2S3
Eukaryotic Translation Termination	0.009	98	21	1.222e-11	1.9408e-09	RPL4,RPL31,RPL7,RPL35,RPL27,RPL26,RPS4Y1,RPLP1,RPLP0,RPS27L,RPL14,RPS8,RPL13A,RPS18,GSPT1,RPS25,RPS29,RPS20,RPS24,RPS23,FAU
Formation of a pool of free 40S subunits	0.0098	106	20	3.3831e-10	1.793e-08	RPL4,RPL31,RPL7,RPL35,RPL27,RPL26,RPS4Y1,RPLP1,RPLP0,RPS27L,RPL14,RPS8,RPL13A,RPS18,RPS25,RPS29,RPS20,RPS24,RPS23,FAU
Formation of the ternary complex, and subsequently, the 43S complex	0.0049	53	11	1.35e-06	4.0499e-05	RPS4Y1,RPS27L,RPS8,RPS18,RPS25,RPS29,RPS20,RPS24,RPS23,FAU,EIF2S3
G beta:gamma signalling through BTK	0.0017	18	4	0.0027012	0.0459	GNG10,GNG11,GNGT2,GNG7
GTP hydrolysis and joining of the 60S ribosomal subunit	0.0108	117	21	2.9521e-10	1.6532e-08	RPL4,RPL31,RPL7,RPL35,RPL27,RPL26,RPS4Y1,RPLP1,RPLP0,RPS27L,RPL14,RPS8,RPL13A,RPS18,RPS25,RPS29,RPS20,RPS24,RPS23,FAU,EIF2S3
Innate Immune System	0.1049	1140	82	7.826e-13	6.2295e-10	C3AR1,PGLYRP1,RNASE2,PRKDC,PRDX4,S100A12,ELANE,JUP,PYGL,IFIH1,GNLY,RIPK3,GRN,RNF135,SIGLEC5,TICAM1,CUL1,LY96,HSP90B1,SOCS1,PI3,TXNDC5,DEFA4,DEFA3,DEFA1,PTPRC,LCN2,MYD88,BCL2L1,NPC2,UNC93B1,NOD2,CECR1,IFI16,CPPED1,P2RX1,UBE2L6,LGALS3,RPS6KA5,ANPEP,DHX58,KRT1,HLA-A,CDC34,CD19,PCBP2,PPBP,BST2,VNN1,ORM1,CTSL,FCER1A,CD36,CAMP,FCER1G,MME,CEACAM1,TLR7,CD46,C1QB,C1QA,CST3,QPCT,CD68,ACTG1,ZBP1,CYBB,EEF1A1…
Interferon alpha/beta signaling	0.0063	69	11	1.5787e-05	0.00039468	STAT1,STAT2,SOCS1,IFI35,RSAD2,HLA-A,BST2,ADAR,IRF7,IRF9,GBP2
Interferon gamma signaling	0.0086	93	15	4.0252e-07	1.6503e-05	HLA-DRB5,HLA-DRB4,HLA-DRB1,TRIM5,STAT1,SOCS1,PML,TRIM38,TRIM26,HLA-A,IRF7,IRF9,GBP2,GBP1,GBP4
Interferon Signaling	0.0188	204	22	8.1531e-07	2.772e-05	HLA-DRB5,HLA-DRB4,HLA-DRB1,TRIM5,STAT1,STAT2,SOCS1,PML,TRIM38,UBE2L6,IFI35,TRIM26,RSAD2,HLA-A,BST2,UBA7,ADAR,IRF7,IRF9,GBP2,GBP1,GBP4
L13a-mediated translational silencing of Ceruloplasmin expression	0.0107	116	22	3.9572e-11	3.9176e-09	RPL4,RPL31,RPL7,RPL35,RPL27,RPL26,RPS4Y1,RPLP1,RPLP0,RPS27L,RPL14,RPS8,RPL13A,RPS18,RPS25,RPS29,RPS20,RPS24,RPS23,PABPC1,FAU,EIF2S3
Major pathway of rRNA processing in the nucleolus and cytosol	0.0174	189	21	9.1296e-07	3.0016e-05	RPL4,RPL31,RPL7,RPL35,RPL27,RPL26,RPS4Y1,RPLP1,RPLP0,RPS27L,RPL14,RPS8,RPL13A,RPS18,RPS25,RPS29,RPS20,RPS24,RPS23,FAU,FBL
Metabolism of amino acids and derivatives	0.0347	377	32	5.3017e-07	2.0676e-05	RPL4,GLDC,RPL31,RPL7,GLS,RPL35,RPL27,RPL26,RPS4Y1,SLC6A8,RPLP1,RPLP0,SLC7A5,RPS27L,RPL14,SAT1,RPS8,SQRDL,RPL13A,PPM1K,SRM,RPS18,RPS25,RPS29,RPS20,RPS24,RPS23,PHGDH,HDC,FAU,KYNU,SLC3A2
MyD88 dependent cascade initiated on endosome	0.0084	91	9	0.0026765	0.0455	S100A12,TICAM1,CUL1,LY96,MYD88,NOD2,RPS6KA5,TLR7,IRF7
Neutrophil degranulation	0.0441	479	46	2.687e-11	3.0363e-09	C3AR1,PGLYRP1,RNASE2,PRDX4,S100A12,ELANE,JUP,PYGL,GRN,SIGLEC5,TXNDC5,DEFA4,DEFA1,PTPRC,LCN2,NPC2,CECR1,CPPED1,P2RX1,LGALS3,ANPEP,KRT1,HLA-A,PPBP,BST2,VNN1,ORM1,CD36,CAMP,FCER1G,MME,CEACAM1,CST3,QPCT,CD68,CYBB,EEF1A1,ALDH3B1,MGAM,MS4A3,DDX3X,TNFAIP6,HK3,MMP9,CLEC12A,S100P
Nonsense Mediated Decay (NMD) enhanced by the Exon Junction Complex (EJC)	0.011	120	22	7.4514e-11	5.8866e-09	RPL4,RPL31,RPL7,RPL35,RPL27,RPL26,RPS4Y1,RPLP1,RPLP0,RPS27L,RPL14,RPS8,RPL13A,RPS18,GSPT1,RPS25,RPS29,RPS20,RPS24,RPS23,PABPC1,FAU
Nonsense Mediated Decay (NMD) independent of the Exon Junction Complex (EJC)	0.0092	100	22	2.3743e-12	9.4498e-10	RPL4,RPL31,RPL7,RPL35,RPL27,RPL26,RPS4Y1,RPLP1,RPLP0,RPS27L,RPL14,RPS8,RPL13A,RPS18,GSPT1,RPS25,RPS29,RPS20,RPS24,RPS23,PABPC1,FAU
Nonsense-Mediated Decay (NMD)	0.011	120	22	7.4514e-11	5.8866e-09	RPL4,RPL31,RPL7,RPL35,RPL27,RPL26,RPS4Y1,RPLP1,RPLP0,RPS27L,RPL14,RPS8,RPL13A,RPS18,GSPT1,RPS25,RPS29,RPS20,RPS24,RPS23,PABPC1,FAU
Peptide chain elongation	0.0086	94	21	5.7027e-12	1.4373e-09	RPL4,RPL31,RPL7,RPL35,RPL27,RPL26,RPS4Y1,RPLP1,RPLP0,RPS27L,RPL14,RPS8,RPL13A,RPS18,RPS25,RPS29,RPS20,RPS24,RPS23,FAU,EEF1A1
Regulation of expression of SLITs and ROBOs	0.0163	177	22	7.6957e-08	3.3861e-06	RPL4,RPL31,RPL7,RPL35,RPL27,RPL26,RPS4Y1,RPLP1,RPLP0,RPS27L,RPL14,RPS8,RPL13A,RPS18,GSPT1,RPS25,RPS29,RPS20,RPS24,RPS23,PABPC1,FAU
Response of EIF2AK4 (GCN2) to amino acid deficiency	0.0098	106	22	7.2224e-12	1.4373e-09	RPL4,RPL31,RPL7,RPL35,RPL27,RPL26,ATF3,RPS4Y1,RPLP1,RPLP0,RPS27L,RPL14,RPS8,RPL13A,RPS18,RPS25,RPS29,RPS20,RPS24,RPS23,FAU,EIF2S3
Ribosomal scanning and start codon recognition	0.0055	60	11	4.3526e-06	0.00011752	RPS4Y1,RPS27L,RPS8,RPS18,RPS25,RPS29,RPS20,RPS24,RPS23,FAU,EIF2S3
RIP-mediated NFkB activation via ZBP1	0.0016	17	4	0.0022023	0.0396	RIPK3,TICAM1,MYD88,ZBP1
rRNA processing	0.0218	237	21	2.7276e-05	0.00065462	RPL4,RPL31,RPL7,RPL35,RPL27,RPL26,RPS4Y1,RPLP1,RPLP0,RPS27L,RPL14,RPS8,RPL13A,RPS18,RPS25,RPS29,RPS20,RPS24,RPS23,FAU,FBL
rRNA processing in the nucleus and cytosol	0.0183	199	21	2.0323e-06	5.6904e-05	RPL4,RPL31,RPL7,RPL35,RPL27,RPL26,RPS4Y1,RPLP1,RPLP0,RPS27L,RPL14,RPS8,RPL13A,RPS18,RPS25,RPS29,RPS20,RPS24,RPS23,FAU,FBL
Selenoamino acid metabolism	0.0112	122	20	3.5817e-09	1.6476e-07	RPL4,RPL31,RPL7,RPL35,RPL27,RPL26,RPS4Y1,RPLP1,RPLP0,RPS27L,RPL14,RPS8,RPL13A,RPS18,RPS25,RPS29,RPS20,RPS24,RPS23,FAU
Selenocysteine synthesis	0.009	98	20	8.8281e-11	6.3562e-09	RPL4,RPL31,RPL7,RPL35,RPL27,RPL26,RPS4Y1,RPLP1,RPLP0,RPS27L,RPL14,RPS8,RPL13A,RPS18,RPS25,RPS29,RPS20,RPS24,RPS23,FAU
Signaling by Interleukins	0.0416	452	29	0.00027334	0.0060134	S100A12,CDKN1A,RPLP0,HAVCR2,STAT1,STAT2,CSF3R,IRS2,CUL1,FOXO1,HSP90B1,SOCS1,CXCL10,BCL6,LCN2,MYD88,BCL2L1,NOD2,RPS6KA5,LGALS9,IL1R2,CCR1,STAT5B,CD36,IL15,IL7R,CA1,CASP1,MMP9
Signaling by ROBO receptors	0.0205	223	23	9.6825e-07	3.0016e-05	RPL4,RPL31,RPL7,RPL35,RPL27,RPL26,RPS4Y1,RPLP1,RPLP0,RPS27L,RPL14,RPS8,RPL13A,RPS18,GSPT1,RPS25,RPS29,RPS20,RPS24,RPS23,PABPC1,CXCR4,FAU
SRP-dependent cotranslational protein targeting to membrane	0.0109	119	21	3.9827e-10	1.9515e-08	RPL4,RPL31,RPL7,RPL35,RPL27,RPL26,RPS4Y1,RPLP1,RPLP0,RPS27L,RPL14,RPS8,RPL13A,SEC11C,RPS18,RPS25,RPS29,RPS20,RPS24,RPS23,FAU
Thromboxane signalling through TP receptor	0.0021	23	5	0.00089022	0.0178	GNG10,GNG11,GNGT2,GNA15,GNG7
Toll Like Receptor 4 (TLR4) Cascade	0.0116	126	11	0.0024815	0.0447	S100A12,RIPK3,TICAM1,CUL1,LY96,SOCS1,MYD88,NOD2,RPS6KA5,CD36,IRF7
Toll Like Receptor 7/8 (TLR7/8) Cascade	0.0084	91	9	0.0026765	0.0455	S100A12,TICAM1,CUL1,LY96,MYD88,NOD2,RPS6KA5,TLR7,IRF7
Toll-like Receptor Cascades	0.0141	153	15	0.00013114	0.0030163	S100A12,RIPK3,TICAM1,CUL1,LY96,HSP90B1,SOCS1,MYD88,UNC93B1,NOD2,RPS6KA5,CTSL,CD36,TLR7,IRF7
Trafficking and processing of endosomal TLR	0.0012	13	4	0.00083064	0.0174	HSP90B1,UNC93B1,CTSL,TLR7
Translation	0.0279	303	26	5.3012e-06	0.00013783	RPL4,RPL31,RPL7,RPL35,RPL27,RPL26,RPS4Y1,RPLP1,RPLP0,RPS27L,RPL14,RPS8,RPL13A,SEC11C,RPS18,GSPT1,RPS25,RPS29,RPS20,RPS24,RPS23,WARS,PABPC1,FAU,EEF1A1,EIF2S3
Translation initiation complex formation	0.0055	60	12	6.5722e-07	2.4317e-05	RPS4Y1,RPS27L,RPS8,RPS18,RPS25,RPS29,RPS20,RPS24,RPS23,PABPC1,FAU,EIF2S3
TRIF-mediated programmed cell death	0.0008	9	3	0.0030425	0.0487	RIPK3,TICAM1,LY96

## Sheet: Shared_Pathways
Reactome Pathway shared between Scherer et al & Gaucher et al
Activation of the mRNA upon binding of the cap-binding complex and eIFs, and subsequent binding to 43S
Cap-dependent Translation Initiation
Cellular responses to stress
Eukaryotic Translation Elongation
Eukaryotic Translation Initiation
Eukaryotic Translation Termination
Formation of a pool of free 40S subunits
Formation of the ternary complex, and subsequently, the 43S complex
GTP hydrolysis and joining of the 60S ribosomal subunit
L13a-mediated translational silencing of Ceruloplasmin expression
Major pathway of rRNA processing in the nucleolus and cytosol
Metabolism of amino acids and derivatives
Nonsense Mediated Decay (NMD) enhanced by the Exon Junction Complex (EJC)
Nonsense Mediated Decay (NMD) independent of the Exon Junction Complex (EJC)
Nonsense-Mediated Decay (NMD)
Peptide chain elongation
Regulation of expression of SLITs and ROBOs
Response of EIF2AK4 (GCN2) to amino acid deficiency
Ribosomal scanning and start codon recognition
SRP-dependent cotranslational protein targeting to membrane
Selenoamino acid metabolism
Selenocysteine synthesis
Signaling by Interleukins
Signaling by ROBO receptors
Translation
Translation initiation complex formation
rRNA processing
rRNA processing in the nucleus and cytosol
